# Supplementary material for: Multicopy Single-Stranded DNA Directs Intestinal Colonization of Enteric Pathogens
Source: PLoS Genet. 2015 Sep 14;11(9):e1005472. doi: 10.1371/journal.pgen.1005472 (PMC4569332; doi:10.1371/journal.pgen.1005472)
Supplement: S1 Table — The mean Z-score for each bacterial strain in a given condition is shown (WT n = 6, ΔSTM3846 mutant n = 6, Δmsd mutant n = 4). SD denotes the standard deviation of Z-scores for a bacterial strain in a given condition. Cells highlighted in blue indicate decreased protein abundance relative to the wild type, while cells highlighted in red indicate increased protein abundance relative to wild type. (XLSX) [file pgen.1005472.s005.xlsx]

## Sheet: Sheet1
Key
Mean - mean Z-score for bacterial strain in given condition (WT n=6; ∆STM3846 n=6; ∆msd n=4)
SD - standard deviation of Z-scores for bacterial strain in given condition
protein abundance significantly decreased compared to WT
protein abundance significantly increased compared to WT
				AEROBIC						ANAEROBIC
				WT		∆STM3846		∆msd		WT		∆STM3846		∆msd
14028 Annotation	LT2 Annotation	Gene name	Protein Description	Mean	SD	Mean	SD	Mean	SD	Mean	SD	Mean	SD	Mean	SD
STM14_5569	PSLT046		putative carbonic anhydrase	-0.010713	0.525564	-0.189314	0.515538	0.440327	0.139262	-1.69158	0.299728	1.05273	0.225137	0.817994	0.120163
STM14_5571	PSLT048	tlpA	alpha-helical coiled coil protein	0.889698	0.835465	0.711862	0.621159	-0.0117268	0.414422	-0.972818	0.689486	-0.647398	1.07845	0.0397106	0.54271
STM14_5574	PSLT051		putative cytoplasmic protein	1.02554	0.142943	0.238969	0.738707	0.711178	0.437694	-0.166807	0.483691	-0.92445	1.20368	-0.971052	0.692393
STM14_5575	PSLT052	parA	plasmid partition protein A	-0.556536	0.601172	-0.656517	0.441044	0.565925	0.365175	-0.974602	0.488429	0.683848	0.339867	1.68978	0.364193
STM14_5576	PSLT053	parB	plasmid partition protein B	0.999681	0.467562	0.65694	0.508992	0.436866	0.44467	0.0494534	0.36444	-1.42001	0.691874	-0.865967	0.407851
STM14_5621	PSLT103	traT	conjugative transfer: surface exclusion	0.927921	0.190476	0.901818	0.0850905	0.432341	0.130771	0.167967	0.20034	-1.51983	0.269634	-1.14915	0.144353
STM14_0002	STM0002	thrA	bifunctional aspartokinase I/homeserine dehydrogenase	0.433758	0.179112	0.166999	0.394469	-0.42487	0.165777	1.50726	0.141778	-0.905036	0.434535	-1.37961	0.502453
STM14_0004	STM0004	thrC	threonine synthase	0.6419	0.158349	0.369439	0.392513	-0.198965	0.119619	1.20143	0.204153	-1.08246	0.304102	-1.49649	0.656317
STM14_0005	STM0005	yaaA	hypothetical protein	0.850271	0.22525	0.721937	0.310157	1.11479	0.180114	-0.362418	0.383678	-1.32681	0.562774	-0.939255	0.421509
STM14_0007	STM0007	talB	transaldolase B	0.235443	0.30041	0.45794	0.353368	0.552507	0.313765	1.09878	0.24162	-1.37505	0.495849	-1.17817	0.620512
STM14_0008	STM0008	mogA	molybdenum cofactor biosynthesis protein	0.763004	1.58262	-0.992173	1.05152	-0.0480849	0.769023	0.224793	0.407367	0.0738571	0.31796	-0.0561369	0.164738
STM14_0013	STM0012	dnaK	molecular chaperone DnaK	-0.770789	0.145415	-0.54184	0.323708	-0.313787	0.330668	-0.79938	0.248853	1.28892	0.338151	1.54842	0.127151
STM14_0014	STM0013	dnaJ	chaperone protein DnaJ	0.0229946	0.387281	-0.513	0.75347	-0.549793	0.818331	-0.684992	0.92006	0.516688	0.773132	1.53726	0.711872
STM14_0052	STM0043	rpsT	30S ribosomal protein S20	-0.939916	0.208396	-0.757157	0.101147	-0.443237	0.226011	-0.364193	0.17924	1.48025	0.0694169	1.31477	0.0591221
STM14_0054	STM0045	ribF	bifunctional riboflavin kinase/FMN adenylyltransferas	-0.830727	0.721327	0.0368812	0.297352	0.0819788	0.399444	-1.12319	0.482038	1.13349	0.626925	1.09334	0.196036
STM14_0055	STM0046	ileS	isoleucyl-tRNA synthetase	-0.982977	0.360304	-0.74574	0.137474	-0.127974	0.426292	-0.394314	0.355474	1.21379	0.402274	1.49184	0.363166
STM14_0058	STM0048	slpA	FKBP-type peptidyl-prolyl cis-trans isomerase	-0.468636	0.839352	0.410919	0.750546	0.241533	1.10721	-0.787296	0.751568	0.488493	1.35983	0.293247	0.53359
STM14_0061	STM0051	rihC	ribonucleoside hydrolase RihC	0.782953	0.242788	0.544468	0.155502	0.650609	0.457326	0.502641	0.206998	-1.62213	0.466595	-0.962507	0.406121
STM14_0075	STM0064	dapB	dihydrodipicolinate reductase	1.03284	0.551008	0.8969	0.438146	0.540588	0.387604	-0.3755	0.469761	-1.0279	0.170676	-1.33009	0.233989
STM14_0077	STM0066	carA	carbamoyl phosphate synthase small subunit	0.231157	0.12616	0.241907	0.210868	0.245869	0.315232	0.455971	1.77488	-0.35889	0.811628	-1.10109	1.09115
STM14_0078	STM0067	carB	carbamoyl phosphate synthase large subunit	0.858925	0.403235	0.607931	0.423959	1.00686	0.393669	-0.9091	0.490291	-0.490725	0.80468	-1.1074	0.889914
STM14_0081	STM0068	caiF	DNA-binding transcriptional activator CaiF	-0.978738	0.588429	-0.908835	0.466672	0.23764	0.263534	0.441576	0.114784	0.228535	1.00564	1.58855	0.337856
STM14_0083	STM0070	caiD	carnitinyl-CoA dehydratase	0.541932	0.554941	0.267768	0.552539	-0.126437	0.611499	1.28066	0.204436	-1.19134	0.0573373	-1.22209	0
STM14_0106	STM0087	folA	dihydrofolate reductase	-1.14545	0.261801	-0.741995	0.397844	-0.532318	0.432883	0.127096	0.306935	1.3674	0.165552	1.12175	0.111999
STM14_0107	STM0088	apaH	diadenosine tetraphosphatase	1.01832	0.938546	-0.0145295	1.07471	0.458533	1.36891	-0.341273	0.858139	-0.609393	0.130145	-0.538223	0.306767
STM14_0109	STM0090	ksgA	dimethyladenosine transferase	-0.744274	0.227624	-0.889431	0.238554	-0.705126	0.299521	-0.0853943	0.305515	1.59305	0.438445	0.894193	0.277712
STM14_0110	STM0091	pdxA_1	4-hydroxythreonine-4-phosphate dehydrogenase	-0.159572	0.840809	-0.132701	1.07724	-0.12155	1.43756	-0.361672	0.787228	0.540407	1.10739	0.291858	1.00627
STM14_0111	STM0092	surA	peptidyl-prolyl cis-trans isomerase SurA	-0.555863	0.465436	0.603772	1.04033	0.119844	1.25374	-0.43709	0.549858	-0.0687846	0.921427	0.567104	1.57831
STM14_0112	STM0093	imp	organic solvent tolerance protein	0.0781054	0.647257	0.295236	0.646563	0.800606	0.572507	-1.41829	0.979277	0.315997	0.912462	0.292828	0.496324
STM14_0116	STM0096	hepA	ATP-dependent helicase HepA	-0.413786	0.105869	-0.471659	0.218084	0.134563	0.140922	-1.33278	0.346859	1.3103	0.285283	1.22733	0.27019
STM14_0142	STM0118	fruR	DNA-binding transcriptional regulator FruR	0.462971	0.327438	0.577385	0.468465	0.233911	0.415125	0.977204	0.332742	-1.45261	0.412066	-1.08133	0.539978
STM14_0146	STM0120	mraW	S-adenosyl-methyltransferase MraW	-0.0997737	0.345559	-0.31411	0.533918	0.369015	0.727231	-1.47375	0.588367	1.10591	0.45541	0.803573	0.397455
STM14_0148	STM0122	ftsI	division specific transpeptidase	0.769675	0.650016	0.414142	0.355125	0.352083	0.644635	0.4074	0.683352	-0.888602	1.09134	-1.406	0
STM14_0149	STM0123	murE	UDP-N-acetylmuramoylalanyl-D-glutamate--2, 6-diaminopimelate ligase; involved in cell wall formation; peptidoglycan synthesis; cytoplasmic enzyme; catalyzes the addition of meso-diaminopimelic acid to the nucleotide precursor UDP-N-aceylmuramoyl-l-alanyl-d-glutamate	0.145887	1.15044	0.183675	0.263296	-0.0379614	0.7299	-1.26332	1.0666	0.532723	0.64427	0.639516	0.688832
STM14_0150	STM0124	murF	UDP-N-acetylmuramoyl-tripeptide--D-alanyl-D- alanine	0.713792	0.611054	-0.0899966	0.871754	0.27871	1.06177	-0.704516	0.997007	-0.248073	1.19394	0.214479	0.984216
STM14_0152	STM0126	murD	UDP-N-acetylmuramoyl-L-alanyl-D-glutamate synthetase	1.02873	0.268128	0.721935	0.385337	0.340009	0.38019	0.0837681	0.334491	-1.36175	0.576675	-1.04903	0.760029
STM14_0154	STM0128	murG	N-acetylglucosaminyl transferase	0.790962	0.618625	0.377867	0.748607	0.443891	0.964654	0.479141	0.58768	-1.1568	0.365547	-1.18064	0.488865
STM14_0155	STM0129	murC	UDP-N-acetylmuramate--L-alanine ligase	0.241469	0.556131	-0.428908	0.813775	-1.07326	0.76159	-0.581561	0.847893	0.710613	0.894716	1.16084	0.313467
STM14_0156	STM0130	ddl_2	D-alanine--D-alanine ligase	0.476381	0.924843	0.568281	0.554591	0.454141	0.779684	0.244118	1.00621	-1.27563	0.57344	-0.473868	0.709913
STM14_0158	STM0132	ftsA	cell division protein FtsA	1.07084	0.57619	0.79534	0.408922	0.549732	0.400177	-0.693138	0.385148	-1.10592	0.601637	-0.650428	0.747071
STM14_0159	STM0133	ftsZ	cell division protein FtsZ	0.438848	0.272683	0.75933	0.338334	0.851067	0.436961	0.423706	0.224162	-1.50169	0.65554	-1.03135	0.485958
STM14_0162	STM0136	secA	preprotein translocase subunit SecA	-0.850929	0.281127	-0.563888	0.203502	-0.354242	0.170839	-0.710302	0.129841	1.34165	0.2054	1.52944	0.159793
STM14_0167	STM0139	yacF	hypothetical protein	0.474583	1.07052	0.554851	0.325582	0.780091	0.575418	-0.975033	0.773682	-0.291314	0.295473	-0.424723	1.60724
STM14_0168	STM0140	coaE	dephospho-CoA kinase	0.738437	0.359255	0.830466	0.391264	0.625689	0.0433405	-0.240614	0.955366	-1.32253	0.383267	-0.634326	0.976116
STM14_0169	STM0141	guaC	guanosine 5'-monophosphate oxidoreductase	0.638092	0.512811	0.546097	0.565668	1.10547	0.4158	-0.383863	0.612359	-1.03562	1.02923	-0.752524	0.750583
STM14_0174	STM0145	nadC	quinolinate phosphoribosyltransferase	0.655415	0.460849	-0.171097	0.676573	0.265012	0.786838	-0.313331	0.910139	-0.57037	1.46473	0.334062	1.27824
STM14_0183	STM0152	aceE	pyruvate dehydrogenase subunit E1	0.60191	0.0514084	0.666146	0.0777559	0.732528	0.0594695	0.667825	0.0787448	-1.47212	0.0933132	-1.42816	0.130755
STM14_0184	STM0153	aceF	dihydrolipoamide acetyltransferase	0.677975	0.0669895	0.674178	0.0657877	0.708799	0.0418033	0.597233	0.0983037	-1.39115	0.112843	-1.54616	0.0997157
STM14_0185	STM0154	lpdA	dihydrolipoamide dehydrogenase	0.643172	0.0840416	0.795495	0.081371	0.806128	0.0850214	0.419635	0.0611086	-1.44197	0.174473	-1.43062	0.21739
STM14_0190	STM0158	acnB	bifunctional aconitate hydratase 2/2-methylisocitrate	0.761979	0.0738407	0.925552	0.130555	0.915802	0.0497968	-0.00840835	0.0292354	-1.3554	0.0538723	-1.40139	0.0380946
STM14_0191	STM0159		putative restriction endonuclease	0.287557	0.656773	0.206315	0.932646	0.855156	0.934999	-0.948463	0.661607	-0.032342	0.887697	-0.124756	1.48325
STM14_0192	STM0160	yacL	hypothetical protein	0.631148	1.37735	0.289594	1.2376	0.456224	0.960058	-0.184182	0.807806	-0.624426	0	-0.624426	0
STM14_0194	STM0162		putative inner membrane protein	-0.380885	0.521602	-0.632806	0.207164	-0.71738	0	1.79034	0.347839	-0.499949	0.490684	0.302325	0.629118
STM14_0195	STM0163	pdxA_2	4-hydroxythreonine-4-phosphate dehydrogenase 2	-0.65708	0.250438	-0.684446	0.165102	-0.767144	0.275752	1.70267	0.0764516	-0.225818	0.834886	0.564154	0.161931
STM14_0196	STM0164		putative transcriptional regulator	-0.0828405	1.1021	0.736595	0.554917	0.254848	1.0858	0.723737	0.69967	-0.993711	0.408561	-0.83052	0.628496
STM14_0197	STM0165	speD	S-adenosylmethionine decarboxylase	0.665171	1.19936	0.0544005	0.469231	0.924209	0.504033	-0.940781	0.819333	-0.303337	1.07953	-0.13739	0.494635
STM14_0198	STM0166	speE	spermidine synthase	0.716279	0.453789	0.82834	0.260799	1.22327	0.331174	-1.00788	0.397961	-0.714965	0.539049	-0.955938	0.593996
STM14_0200	STM0168	cueO	multicopper oxidase	0.223453	0.298563	0.412395	0.234799	0.15988	0.259997	1.26423	0.645605	-1.34327	0.651293	-0.995094	0.154904
STM14_0201	STM0169	gcd	glucose dehydrogenase	1.01902	0.223607	0.92661	0.191807	0.484783	0.284759	-0.10755	0.172198	-1.43724	0.034257	-1.08604	0.470903
STM14_0202	STM0170	hpt	hypoxanthine-guanine phosphoribosyltransferase	-0.652516	1.17343	-0.562453	0.901077	0.0829395	0.494409	-0.137468	0.926843	0.842635	0.758205	0.681763	0.692737
STM14_0203	STM0171	yadF	carbonic anhydrase	0.855322	0.205048	0.985892	0.151669	1.08605	0.174088	-0.929503	0.354647	-1.02602	0.140773	-0.914589	0.153314
STM14_0204	STM0172	yadG	putative ABC-type multidrug transport system ATPase c	-0.16903	0.748774	-0.157996	0.690221	-0.964284	0.362492	-0.641904	0.39746	0.847308	0.674868	1.14672	1.44604
STM14_0214	STM0181	panC	pantoate--beta-alanine ligase	-0.177027	0.661274	-1.37973	0.503843	-0.0533649	0.893398	0.203483	0.511587	0.611164	0.485256	1.16654	1.01811
STM14_0216	STM0182	panB	3-methyl-2-oxobutanoate hydroxymethyltransferase	-0.31259	0.572181	-0.728725	0.575652	-0.464399	0.620164	-0.471814	1.09786	1.0778	0.686978	1.1174	0.277572
STM14_0218	STM0184	pcnB	poly(A) polymerase I	-0.578283	0.26707	-0.295904	0.263467	-0.0953093	0.193863	-1.24897	0.39326	1.34678	0.172229	1.25988	0.184535
STM14_0220	STM0186	dksA	DnaK transcriptional regulator DksA	0.638306	0.332929	0.547914	0.639561	0.981105	0.470096	-1.27209	0.33926	-0.635564	0.82225	0.101042	1.08195
STM14_0226	STM0190	mrcB	penicillin-binding protein 1b	-0.616231	0.460478	-0.147583	0.242393	0.047672	0.0564988	-1.22743	0.414468	1.24574	0.761634	1.07059	0.417744
STM14_0228	STM0191	fhuA	ferrichrome outer membrane transporter	0.932872	0.206231	1.07942	0.311844	0.802653	0.236904	-1.0444	0	-0.806733	0.325799	-1.0444	0
STM14_0241	STM0202	hemL	glutamate-1-semialdehyde aminotransferase	0.292919	0.496068	1.01888	0.25581	1.32367	0.561193	-1.30987	0.264489	-0.667865	0.347694	-0.324765	0.364617
STM14_0244	STM0204.S	yadR	iron-sulfur cluster insertion protein ErpA	-0.718415	0.510437	-0.814222	0.580014	-0.331274	0.42489	-0.229302	0.561569	1.14593	0.825982	1.25529	0.397791
STM14_0247	STM0207	pfs	5'-methylthioadenosine/S-adenosylhomocysteine nucleosi	-0.744378	0.760028	-0.875653	0.429713	-0.141703	0.837156	-0.139178	0.508807	0.944643	0.569572	1.36355	0.647206
STM14_0249	STM0209	htrA	serine endoprotease	0.471798	0.14319	0.612805	0.303045	0.582916	0.3127	0.803714	0.269466	-1.54074	0.572146	-1.10429	0.258516
STM14_0251	STM0211	yaeH	hypothetical protein	0.766271	0.145113	0.885937	0.0959746	0.539192	0.135123	0.357964	0.109002	-1.45746	0.178585	-1.36826	0.243066
STM14_0253	STM0213	dapD	2,3,4,5-tetrahydropyridine-2-carboxylate N-succinyltransferase; catalyzes the formation of N-succinyl-2-amino-6-ketopimelate from succinyl-CoA and tetrahydrodipicolinate in the lysine biosynthetic pathway	-1.25324	0.597956	-0.541517	0.514965	-0.478417	0.582726	0.447836	0.490858	0.922696	0.602596	1.11475	0.39431
STM14_0255	STM0215	map	methionine aminopeptidase	-0.844861	0.209429	-0.985416	0.58758	-0.406654	0.199208	0.0199152	0.25536	1.47953	0.434159	0.902904	0.407856
STM14_0257	STM0216	rpsB	30S ribosomal protein S2	-1.0172	0.100045	-0.760012	0.0763564	-0.347801	0.150077	-0.337003	0.139674	1.4679	0.0919428	1.31727	0.0412829
STM14_0258	STM0217	tsf	elongation factor Ts	-1.10897	0.250589	-0.646871	0.249002	-0.149508	0.287422	-0.40277	0.274005	1.3513	0.196602	1.36047	0.287279
STM14_0259	STM0218	pyrH	uridylate kinase	-0.683225	0.546783	0.0435749	0.351529	0.413122	0.455814	-1.37797	0.433916	0.792152	0.229354	1.42508	0.307379
STM14_0260	STM0219	frr	ribosome recycling factor	-1.01747	0.240619	-0.559879	0.338204	-0.450312	0.46664	-0.293452	0.466669	1.33198	0.464642	1.25855	0.552584
STM14_0266	STM0224	yaeT	outer membrane protein assembly factor YaeT	-0.665198	0.302833	-0.298666	0.335829	-0.160359	0.25947	-1.10894	0.321191	1.11178	0.237779	1.6019	0.456427
STM14_0267	STM0225	hlpA	periplasmic chaperone	-1.13508	0.343386	-0.912488	0.258038	-0.408771	0.378603	0.720415	0.38498	1.03732	0.779287	0.843516	0.140297
STM14_0268	STM0226	lpxD	UDP-3-O-[3-hydroxymyristoyl] glucosamine N-acyltransf	-0.387931	0.414627	-0.728429	1.11123	-0.781229	1.44726	0.412442	0.40409	0.778793	0.758764	0.668918	0.580264
STM14_0269	STM0227	fabZ	(3R)-hydroxymyristoyl-ACP dehydratase	-0.752508	0.143024	-0.760668	0.115736	-0.40801	0.127678	-0.593767	0.283005	1.46596	0.201313	1.36948	0.209781
STM14_0270	STM0228	lpxA	UDP-N-acetylglucosamine acyltransferase	-0.229555	0.43478	-0.376114	0.0494124	-0.701732	0.63288	-0.954869	0.594803	1.46968	0.432611	0.838025	0.766414
STM14_0274	STM0232	accA	acetyl-CoA carboxylase carboxyltransferase subunit al	-0.701545	0.528311	-0.215523	0.303884	-0.0922325	0.256914	-1.11737	0.28146	1.41514	0.413145	1.02119	0.500473
STM14_0284	STM0242	proS	prolyl-tRNA synthetase	-0.941338	0.154862	-0.782869	0.18111	-0.258682	0.137309	-0.448286	0.176952	1.40943	0.179374	1.40328	0.162226
STM14_0286	STM0244	rcsF	outer membrane lipoprotein	0.469346	0.596751	1.02254	0.587106	0.582458	0.519725	-1.53149	0.424625	-0.445512	0.491325	0.145209	0.30379
STM14_0287	STM0245	metQ	DL-methionine transporter substrate-binding subunit	0.846991	0.146117	1.00864	0.453956	0.54688	0.22881	-0.245593	0.284131	-1.08334	0.565579	-1.33694	0.717565
STM14_0289	STM0247	metN	DL-methionine transporter ATP-binding subunit	-0.261418	0.536803	-0.569344	0.855652	-0.628674	0.675218	-0.81237	0.427815	1.19482	0.268388	1.30114	0.0865487
STM14_0290	STM0248	yaeD	D,D-heptose 1,7-bisphosphate phosphatase; Converts the D-glycero-beta-D-manno-heptose 1,7-bisphosphate intermediate into D-glycero-beta-D-manno-heptose 1-phosphate	-1.11805	0.550396	-0.343922	0.67217	-0.60341	1.08096	0.638506	0.520862	0.663748	0.50234	0.842989	1.08078
STM14_0300	STM0255	dkgB	2,5-diketo-D-gluconate reductase B; catalyzes the reduction of 2,5-diketo-D-gluconic acid to 2-keto-L-gulonic acid	0.746605	0.918589	0.708977	0.926843	0.841222	0.177533	-0.756235	0.490836	-0.693587	0.595853	-0.849863	0.581265
STM14_0306	STM0261	gloB	hydroxyacylglutathione hydrolase	0.47056	0.41634	0.11563	0.759405	0.118891	1.09873	0.578931	0.911837	-1.09494	1.01164	-0.224167	1.07755
STM14_0362	STM0307		VirG-like protein	0.943284	0.294728	0.616603	0.427762	0.179487	0.477824	0.550677	0.506998	-1.38602	0	-1.26631	0.239425
STM14_0366	STM0310	gmhA	phosphoheptose isomerase	0.487491	0.280663	0.932836	0.320795	0.788769	0.177546	0.302881	0.335547	-1.50095	0.294558	-1.12215	0.503369
STM14_0372	STM0316	pepD	aminoacyl-histidine dipeptidase	-0.17597	0.383841	0.550582	0.201827	0.245157	0.171754	1.41083	0.149631	-1.48145	0.281276	-0.701141	0.217071
STM14_0373	STM0317	gpt	xanthine-guanine phosphoribosyltransferase	-0.994377	0.356044	-0.877893	0.419283	-0.226911	0.420479	-0.141622	0.298115	1.49579	0.178066	1.00406	0.067727
STM14_0374	STM0318	frsA	fermentation/respiration switch protein	0.860815	0.330186	0.825445	0.194985	0.765887	0.46752	-0.0787587	0.271298	-1.04266	0.230268	-1.61315	0.61274
STM14_0375	STM0319	crl	DNA-binding transcriptional regulator Crl	0.864283	0.297698	0.629292	0.358346	1.15124	0.205307	-0.650083	0.203227	-1.25267	0.917653	-0.537468	0.187813
STM14_0378	STM0321	proB	gamma-glutamyl kinase	-0.847901	0.412106	-0.58259	0.158029	-0.539941	0.175609	-0.533793	0.212729	1.33882	0.358031	1.47814	0.339721
STM14_0379	STM0322	proA	gamma-glutamyl phosphate reductase	0.550776	0.573677	0.45322	0.957784	0.0760753	1.01273	0.251172	0.615573	-0.89057	1.14459	-0.622972	1.07711
STM14_0383	STM0327		putative cytoplasmic protein	0.272355	0.0769313	0.268568	0.138295	0.0824602	0.142073	1.438	0.0904611	-1.5668	0.202627	-0.700633	0.433274
STM14_0417	STM0357	mod	DNA methylase	-0.294638	0.721344	0.456578	0.684844	0.46286	0.487046	-1.55282	0.699778	0.495014	0.451049	0.880944	0.261593
STM14_0422	STM0360		cytochrome BD2 subunit I	1.15297	0.154748	0.943501	0.298162	-0.200659	0.0824559	-0.279867	0.134558	-0.424127	0.156258	-1.88806	0.552643
STM14_0428	STM0366	yahO	hypothetical protein	0.641256	0.237081	0.850333	0.281693	0.338806	0.165012	0.462548	0.058737	-0.848972	0.49803	-1.99655	0.234626
STM14_0433	STM0370	prpD	2-methylcitrate dehydratase	-0.134202	0.700849	0.278183	1.42947	-0.399779	0.770595	-0.355738	0.645768	0.81112	1.1213	-0.499264	0.647706
STM14_0435	STM0372	hemB	delta-aminolevulinic acid dehydratase	0.420872	0.842989	0.459417	0.898799	0.239166	0.438145	0.156982	1.13728	-1.09732	0.93942	-0.149096	0.802664
STM14_0448	STM0380	ddl_1	D-alanyl-alanine synthetase A	0.699495	0.750937	-0.105851	0.8093	0.170724	0.471607	0.334859	0.326553	-1.13887	1.2329	0.144829	1.21744
STM14_0452	STM0383	yaiB	hypothetical protein	0.834666	0.0706122	0.814726	0.149084	0.85709	0.0886093	0.103027	0.0537322	-1.44296	0.147944	-1.32128	0.15898
STM14_0454	STM0384	psiF	hypothetical protein	0.650916	0.382612	0.531761	0.326251	-0.15183	0.355774	0.952943	0.201444	-0.84743	0.683021	-1.78045	0.131837
STM14_0456	STM0386	proC	pyrroline-5-carboxylate reductase	0.694349	0.165383	0.758765	0.238577	0.671013	0.255374	0.442175	0.172164	-1.45671	0.442055	-1.32888	0.216648
STM14_0458	STM0387	yaiI	hypothetical protein	-0.436198	0.698324	-0.687418	0.487031	-0.55317	0.666154	-0.640074	0.602998	1.35873	0.0648208	1.16061	0.164724
STM14_0462	STM0391	yaiE	hypothetical protein	0.77318	0.110906	0.760556	0.0918359	0.713201	0.070177	0.379227	0.0620973	-1.42563	0.271531	-1.44421	0.0202042
STM14_0463	STM0392	rdgC	recombination associated protein	-0.653219	0.807376	-0.0440291	0.275014	-0.433815	0.928497	-0.403256	1.25273	0.706602	0.343319	1.02467	1.27076
STM14_0476	STM0402		putative thiol-alkyl hydroperoxide reductase	0.66962	0.158525	0.914334	0.0681326	0.522478	0.0789923	0.449204	0.100233	-1.40798	0.164176	-1.46025	0.267503
STM14_0478	STM0404	queA	S-adenosylmethionine:tRNA ribosyltransferase-isomeras	-0.516974	0.194521	-0.991787	0.370508	-0.368409	0.402928	-0.529742	0.393847	1.46454	0.110131	1.22935	0.226975
STM14_0480	STM0405	tgt	queuine tRNA-ribosyltransferase	-0.686287	0.173956	-0.864384	0.388307	-0.35696	0.181357	-0.534583	0.308013	1.51737	0.18196	1.20878	0.233682
STM14_0481	STM0406	yajC	preprotein translocase subunit YajC	-0.70307	0.572925	0.105963	0.275024	0.654941	0.679274	-0.99861	0.637267	0.293066	1.05126	1.29904	0.825119
STM14_0482	STM0407	secD	preprotein translocase subunit SecD	-0.980328	0.603117	-0.663044	0.441064	-0.736546	1.0481	0.879857	0.564822	0.743856	0.547741	0.766036	0.557281
STM14_0483	STM0408	secF	preprotein translocase subunit SecF	-0.910095	0.991563	-0.539005	0.610605	-0.49083	0.884012	0.659979	0.811556	0.495373	0.6486	0.931452	0.644516
STM14_0486	STM0411	yajD	hypothetical protein	-0.66646	0.517863	-0.837972	0.59777	-1.07168	0.146162	0.445068	0.446529	0.989415	0.54198	1.1766	0.65084
STM14_0489	STM0413	tsx	nucleoside channel	-0.742003	0.171059	-0.403506	0.0947049	0.204643	0.173769	1.55592	0.963598	-0.911858	0.35764	0.54753	0.302741
STM14_0490	STM0414	yajI	hypothetical protein	0.95688	0.342926	0.833724	0.534137	-0.431891	0.892779	-0.0388746	1.30085	-0.878281	0	-0.878281	0
STM14_0492	STM0415	ybaD	transcriptional regulator NrdR	0.777878	0.723218	0.195006	1.44966	0.470749	0.708612	-0.811108	1.00415	-0.470547	0.454018	-0.00759303	0.304076
STM14_0493	STM0416	ribD	bifunctional diaminohydroxyphosphoribosylaminopyrimid	0.843225	0.73765	0.736381	0.530707	0.723501	0.428623	-0.0751827	0.545104	-1.08503	0.233531	-1.3526	0.421262
STM14_0494	STM0417	ribH	riboflavin synthase subunit beta	0.181211	0.859879	0.407004	0.528552	0.707534	1.10522	-1.13289	1.03949	0.129888	0.89423	-0.0853499	0.778102
STM14_0495	STM0418	nusB	transcription antitermination protein NusB	-0.807623	0.262248	-0.764798	0.107219	-0.495781	0.236654	-0.359346	0.331352	1.61435	0.502174	0.971904	0.0905739
STM14_0496	STM0419	thiL	thiamine monophosphate kinase	-0.0859607	1.05441	0.477982	0.952598	0.120212	0.853847	-1.36074	0.374174	0.679401	0.61916	0.31376	0.343516
STM14_0499	STM0421	yajO	putative oxidoreductase	0.635777	0.266112	0.701086	0.253572	0.24993	0.15249	0.862202	0.067519	-1.41941	2.43238e-16	-1.41941	0
STM14_0500	STM0422	dxs	1-deoxy-D-xylulose-5-phosphate synthase	-0.401917	1.38833	0.267928	0.724838	0.683222	0.98466	-0.357787	1.33097	0.219843	0.567279	-0.275322	0.494054
STM14_0501	STM0423	ispA	geranyltranstransferase	-0.555584	1.02351	0.232805	0.683935	0.0319988	1.56312	0.213786	0.99732	0.0550919	0.754942	0.0488525	1.38888
STM14_0502	STM0424	xseB	exodeoxyribonuclease VII small subunit	-0.294166	0.252698	-0.302625	0.648891	-0.929495	1.28049	-0.512684	0.229465	0.977946	1.0448	1.12679	0.582159
STM14_0503	STM0425	thiI	thiamine biosynthesis protein ThiI	-1.02071	1.00188	-0.770966	0.600483	-0.381301	0.386637	0.358987	0.136067	0.95051	0.600482	1.10457	0.346938
STM14_0514	STM0435	yajQ	nucleotide-binding protein	-0.568186	0.718331	0.382693	0.677483	0.389485	0.994919	-1.01037	0.730413	0.564444	1.15356	0.557639	0.614133
STM14_0522	STM0442	cyoB	cytochrome o ubiquinol oxidase subunit I	0.831142	0.083437	1.009	0.149354	1.04946	0.0446674	-0.651891	0.172166	-0.999832	0.189905	-1.33208	0.267666
STM14_0523	STM0443	cyoA	cytochrome o ubiquinol oxidase subunit II	0.804478	0.129803	0.954828	0.168987	1.11616	0.115958	-0.73059	0.116065	-0.906709	0.405714	-1.29917	0.454265
STM14_0525	STM0445	yajG	hypothetical protein	0.21356	0.1097	-0.152399	0.482152	0.399981	0.425054	-1.57508	0.33866	0.392378	1.00783	1.28233	0.219116
STM14_0527	STM0446	bolA	transcriptional regulator BolA	0.726415	0.776423	0.532477	0.517111	0.454671	0.895777	0.542634	0.22902	-1.27307	0.170923	-1.24736	0.37617
STM14_0529	STM0447	tig	trigger factor	-1.02571	0.145136	-0.665735	0.104765	-0.308697	0.13559	-0.45298	0.129121	1.44209	0.180524	1.3622	0.134298
STM14_0530	STM0448	clpP	ATP-dependent Clp protease proteolytic subunit	-0.462233	0.855085	0.0839942	0.631669	1.02389	0.680703	-0.507315	1.01752	-0.0771481	1.1678	0.420166	1.17754
STM14_0532	STM0449	clpX	ATP-dependent protease ATP-binding subunit	-0.783022	0.29203	-0.579988	0.179709	0.165053	0.217233	-0.986833	0.162127	1.27365	0.202703	1.44923	0.223896
STM14_0533	STM0450	lon	DNA-binding ATP-dependent protease La	-0.705189	0.289708	-0.474704	0.307218	-0.223135	0.0870732	-0.964556	0.135066	1.23366	0.272991	1.58932	0.299672
STM14_0534	STM0451	hupB	transcriptional regulator HU subunit beta	0.422236	0.577127	0.965986	0.352069	0.87719	0.413377	0.112312	0.380719	-1.24293	0.485349	-1.26359	0.523361
STM14_0535	STM0452	cypD	peptidyl-prolyl cis-trans isomerase (rotamase D)	-0.584161	0.333796	-0.395208	0.171406	-0.132782	0.315946	-1.11436	0.353815	1.07543	0.282885	1.66023	0.408209
STM14_0539	STM0455	ybaX	queuosine biosynthesis protein QueC	-0.299115	1.21781	0.285444	1.60927	-0.143832	1.40249	-0.48418	0.370147	0.306889	0.198054	0.430277	0.105161
STM14_0548	STM0464	tesB	acyl-CoA thioesterase II	0.732822	0.48349	0.931796	0.369481	0.946986	0.439334	-1.05699	0.561658	-0.501438	0.422549	-1.10627	0.569625
STM14_0549	STM0465	ybaY	hypothetical protein	0.504738	0.267684	0.585054	0.235526	0.148041	0.207711	1.03795	0.0512534	-1.00373	0.180465	-1.83405	0.37645
STM14_0557	STM0473	hha	hemolysin expression-modulating protein	-0.425179	0.548336	-0.442107	0.405426	-0.344302	0.431722	-0.61225	0.646296	1.71737	0.232997	-0.0124568	1.01294
STM14_0559	STM0475	acrB	acridine efflux pump	1.23935	0.358299	0.936162	0.305856	0.324505	0.339739	-0.815126	0.364694	-0.818652	0.210617	-1.13711	0.440431
STM14_0560	STM0476	acrA	acridine efflux pump	-0.0497663	0.525795	0.330034	0.376936	0.0955482	0.503411	-1.7308	0.306137	0.831356	0.522015	0.833218	0.487533
STM14_0563	STM0478	aefA	potassium efflux protein KefA	-0.390134	0.218396	-0.245193	0.546626	-0.286072	0.252827	0.14049	1.46164	0.101183	0.975811	0.876552	1.71057
STM14_0568	STM0483	apt	adenine phosphoribosyltransferase	-0.920348	0.175802	-0.868413	0.0825488	-0.375226	0.0899326	-0.305661	0.0689904	1.39366	0.154318	1.42636	0.201316
STM14_0569	STM0484	dnaX	DNA polymerase III subunits gamma and tau	-0.342047	1.02029	0.41579	1.14192	0.311036	1.05894	-0.517929	1.21619e-16	0.651791	1.07534	-0.622443	0.8746
STM14_0570	STM0485	ybaB	hypothetical protein	-0.385445	0.589344	-0.690998	0.562067	-0.203563	0.54533	-0.852145	0.554929	1.39762	0.413594	1.00001	0.364004
STM14_0571	STM0486	recR	recombination protein RecR	-0.585507	0.978246	-0.757667	0.90097	-0.14631	0.234333	-0.36103	0.438786	0.810654	0.432743	1.48664	0.559895
STM14_0572	STM0487.S	htpG	heat shock protein 90	-0.731003	0.272554	-0.65416	0.592944	-0.159674	0.383086	-0.494641	0.45153	0.76072	0.757406	1.8383	0.264179
STM14_0574	STM0488	adk	adenylate kinase	-0.967761	0.333293	-0.667029	0.312344	-0.232835	0.286693	-0.5044	0.250337	1.40127	0.244616	1.33971	0.186825
STM14_0576	STM0489	hemH	ferrochelatase	0.919614	0.552707	0.298498	0.709269	0.849676	0.323126	-0.517204	0.815967	-0.913609	0.797348	-0.530624	1.14022
STM14_0578	STM0491	gsk	inosine-guanosine kinase	-0.913854	0.987327	-0.486705	0.733357	-0.129475	0.270584	-0.451956	0.446781	1.24015	0.396851	1.04802	0.169085
STM14_0582	STM0494	ushA	bifunctional UDP-sugar hydrolase/5'-nucleotidase peri	0.657392	0.285892	0.685596	0.074653	0.833159	0.356231	0.222481	0.229252	-1.79282	0.300884	-0.492129	0.492079
STM14_0583	STM0495	ybaK	hypothetical protein	0.493862	0.606617	0.78518	0.464064	0.312047	0.464817	0.56767	0.368041	-1.24413	0.667721	-1.21591	0.783619
STM14_0586	STM0498	copA	copper exporting ATPase	-0.681482	0.419821	-0.641567	1.00401	-0.797078	0.491422	0.400553	1.05455	0.671035	0.48131	1.17427	0.468279
STM14_0587	STM0499	cueR	DNA-binding transcriptional regulator CueR	-0.273531	1.23256	-0.540574	0.771448	-0.982953	1.01332	0.738284	0.688468	0.534259	0.453936	0.295296	0.921745
STM14_0589	STM0501	ybbK	putative inner membrane protein	0.541006	0.123905	0.737315	0.124934	0.580705	0.12087	0.7004	0.182118	-1.60922	0.322042	-1.13496	0.19733
STM14_0590	STM0502	ybbL	putative ABC transporter ATP-binding protein YbbL	-0.779124	0.81296	-0.629077	1.08162	0.22531	0.495943	-0.235226	0.76729	0.917839	0.712279	0.86307	0.589331
STM14_0592	STM0504	ybbN	putative thioredoxin protein	0.765609	0.377296	0.959529	0.642221	0.366268	0.197572	-1.49953	0.577974	-0.525868	0.142835	0.0841244	0.725671
STM14_0593	STM0505	ybbO	short chain dehydrogenase	0.2176	1.02454	1.2379	0.346302	-0.448248	0.717995	0.480014	0.236737	-0.972125	0.501939	-0.996831	0.50199
STM14_0603	STM0513	ybbB	tRNA 2-selenouridine synthase	-0.944841	0.473836	-0.831749	0.788302	-0.256803	0.369537	0.375478	0.785425	0.824357	0.749083	1.12194	0.497098
STM14_0606	STM0516	allR	DNA-binding transcriptional repressor AllR	0.637821	0.649178	-0.176437	0.376974	0.214984	0.712807	-0.186387	0.819762	-0.310176	1.86492	-0.162215	0.857275
STM14_0617	STM0527	allC	allantoate amidohydrolase	0.411771	0.426403	0.198404	0.954012	-0.916724	0.0545719	1.47165	0.164466	-0.882407	0	-0.882407	0
STM14_0624	STM0534	purE	phosphoribosylaminoimidazole carboxylase catalytic su	0.282027	0.94304	0.950221	0.239298	1.00898	0.484984	-1.47934	0.342482	-0.274285	0.425107	-0.226907	0.324742
STM14_0626	STM0536	ppiB	peptidyl-prolyl cis-trans isomerase B (rotamase B)	-0.186582	0.766221	0.587209	0.634966	0.657342	0.670101	0.187381	1.43844	-0.911436	0.735661	-0.172199	0.881345
STM14_0627	STM0537	cysS	cysteinyl-tRNA synthetase	-0.773641	0.192471	-0.602079	0.332204	-0.211379	0.422078	-0.741021	0.253737	1.16507	0.373508	1.63888	0.440251
STM14_0631	STM0541	ybcJ	hypothetical protein	-0.786925	0.467734	-0.915761	0.397712	-0.398086	0.415178	0.375037	1.12361	0.80429	0.626517	1.18313	0.453711
STM14_0632	STM0542	folD	bifunctional 5,10-methylene-tetrahydrofolate dehydrogenase/ 5,10-methylene-tetrahydrofolate cyclohydrolase; similar to Escherichia coli 5,10-methylene-tetrahydrofolate dehydrogenase; 5,10-methylene-tetrahydrofolate cyclohydrolase (AAC73631.1)	-0.719186	0.501613	-0.820623	0.85611	-0.224426	0.28307	-0.367486	0.400374	1.33291	0.509524	1.086	0.260883
STM14_0664	STM0569	ybdG	hypothetical protein	0.808898	0.335612	0.951035	0.403953	0.799855	0.350816	-1.25756	0.70105	-0.780245	0.0992494	-0.383048	0.606908
STM14_0674	STM0578	nfnB	dihydropteridine reductase	0.0677997	0.47957	0.393421	0.739942	0.432773	0.393663	0.739257	0.808694	-1.51809	0.696126	0.0436495	0.843604
STM14_0687	STM0589	fepE	ferric enterobactin transport protein FepE	-0.658048	0	-0.658048	0	-0.658048	0	-0.658048	0	1.43298	0.186806	1.46979	0.335254
STM14_0699	STM0600	cstA	carbon starvation protein	0.950502	0.338786	1.04042	0.223935	0.810715	0.0952711	-0.688134	0.325862	-1.10596	2.43238e-16	-1.10596	0
STM14_0706	STM0607	dsbG	disulfide isomerase/thiol-disulfide oxidase	0.856399	0.248767	0.973565	0.277938	0.543226	0.478935	-0.580578	0.433698	-0.553438	0.548639	-1.58715	0.809628
STM14_0707	STM0608	ahpC	alkyl hydroperoxide reductase subunit C	0.665208	0.204983	0.865583	0.122402	0.769454	0.147174	0.277894	0.166049	-1.40031	0.371	-1.38202	0.381594
STM14_0708	STM0609	ahpF	alkyl hydroperoxide reductase F52a subunit	-0.00549853	0.583894	0.416594	0.267919	1.07556	0.403504	0.312451	0.854545	-1.13409	1.2409	-0.45975	0.871902
STM14_0713	STM0614	ybdQ	putative universal stress protein	0.314385	0.193873	0.388682	0.141398	0.0353273	0.312333	1.35346	0.105662	-1.50775	0.418316	-0.858489	0.367468
STM14_0716	STM0615	ybdR	putative dehydrogenase	0.693672	0.223914	0.525382	0.513053	-0.471191	0.394991	-0.926995	0.327291	1.07675	0.260078	-1.58202	0.422921
STM14_0717	STM0616	rnk	nucleoside diphosphate kinase regulator	-0.334853	0.746631	0.571517	0.83361	0.0654906	0.860056	-1.1006	0.503236	0.334534	1.08454	0.728617	0.941449
STM14_0718	STM0617	rna	ribonuclease I	0.479865	0.998988	0.369854	0.754134	0.143645	0.415041	-0.0187729	0.52551	-0.150152	1.1664	-1.16484	1.48513
STM14_0722	STM0621	citF	citrate lyase alpha chain/citrate-ACP transferase	-0.597462	0.444872	-0.834935	0.591545	-1.17628	0	0.256328	0.24072	1.18614	0.533181	1.16118	0.392211
STM14_0723	STM0622	citE	citrate lyase beta chain	-0.468031	0.265496	-0.834983	0.546641	-1.40652	0.27471	0.282413	0.0689698	1.145	0.347621	1.21992	0.443798
STM14_0724	STM0623	citD	citrate lyase subunit gamma	-0.79728	0	-0.79728	0	-0.79728	0	0.128728	0.443536	1.03071	0.946568	1.44996	0.401145
STM14_0728	STM0626	dpiA	two-component response regulator DpiA	-0.66697	1.21619e-16	-0.66697	1.21619e-16	-0.66697	0	-0.551353	0.283203	1.24742	0.499956	1.62378	0.418201
STM14_0731	STM0628	pagP	palmitoyl transferase for Lipid A	0.140889	0.975508	-0.0180233	0.815284	0.575781	0.442917	-1.58456	0	0.817676	0.355082	0.390253	0.434582
STM14_0732	STM0629	cspE	cold shock protein CspE	-0.548348	0.698384	-0.556029	0.370159	-0.00733863	0.563538	-0.70834	0.329662	0.893143	1.04934	1.3867	0.758663
STM14_0737	STM0633	lipA	lipoyl synthase	0.759117	0.206283	0.877859	0.175436	0.920974	0.400474	-0.235709	0.233419	-1.43575	0.56071	-0.869243	0.608179
STM14_0739	STM0634	ybeF	putative DNA-binding transcriptional regulator	1.00347	0.245015	1.03085	0.471352	0.765469	0.293448	-0.95424	0	-0.95424	0	-0.95424	0
STM14_0743	STM0636	ybeD	hypothetical protein	-0.550774	0.268452	-0.434816	0.108778	-0.0380426	0.140607	-1.2279	0.105052	1.39172	0.262139	1.27069	0.109039
STM14_0744	STM0637	dacA	D-alanyl-D-alanine carboxypeptidase fraction A	-0.76161	0.353226	-0.655767	0.390273	-0.394405	0.190786	-0.622603	0.354174	1.28103	0.314745	1.53283	0.208043
STM14_0746	STM0638	rlpA	rare lipoprotein A	0.908	0.462078	0.99158	0.377381	0.314744	0.577363	-1.04437	0.461224	-0.608488	0.979588	-0.68483	0.397712
STM14_0749	STM0641	ybeA	SPOUT methyltransferase superfamily protein	-0.331135	1.23585	-0.890529	0.808298	0.278738	0.347766	-0.544426	0.516204	0.948208	0.490697	0.948084	0.483807
STM14_0750	STM0642	ybeB	hypothetical protein	-0.982681	0.991753	-0.722873	0.765861	-0.0634091	0.0863216	-0.187622	0.267516	1.19424	0.0772275	1.11181	0.164422
STM14_0755	STM0647	rlpB	LPS-assembly lipoprotein RplB	0.860525	0.582784	0.609353	0.888917	0.544729	0.75164	-0.437225	0.909055	-1.07415	0.62068	-0.482478	0.496375
STM14_0756	STM0648		hypothetical protein	-0.848398	0.175568	-0.539173	0.152283	-0.417322	0.36969	-0.663647	0.242026	1.29749	0.298356	1.54791	0.406122
STM14_0757	STM0649.S		putative hydrolase	-0.223402	0	-0.223402	0	-0.223402	0	0.968073	2.19451	-0.223402	0	-0.223402	0
STM14_0758	STM0650		putative hydrolase	-0.467815	6.08094e-17	-0.467815	6.08094e-17	-0.467815	0	2.0272	0.361287	-0.467815	6.08094e-17	-0.467815	0
STM14_0761	STM0653	ybeL	hypothetical protein	0.748902	0.214675	0.728632	0.201249	0.145607	0.187845	0.608962	0.245712	-0.87315	0.258028	-1.96563	0.558864
STM14_0769	STM0661	rihA	ribonucleoside hydrolase 1	-0.154676	0.364954	-0.296308	0.574643	0.16952	0.352505	1.5186	0.0861543	-1.41341	0.427677	0.349161	0.295734
STM14_0770	STM0662	gltL	glutamate/aspartate transporter	0.109627	0.663496	0.896915	1.51163	0.242024	1.74849	-0.437959	6.08094e-17	-0.437959	6.08094e-17	-0.437959	0
STM14_0773	STM0665	gltI	glutamate and aspartate transporter subunit	0.31062	1.03811	0.670084	1.28689	0.584183	0.245192	-1.03941	0.635484	0.247007	0.252497	-0.866633	0.327771
STM14_0776	STM0667	ybeX	putative transport protein	0.66258	0.367223	0.00549325	1.02218	0.249945	0.744729	-1.3475	0.662952	0.655563	0.748023	-0.214144	0.796172
STM14_0779	STM0669	phoL	putative phosphate starvation-inducible protein	-0.66656	0.167747	-0.499689	0.223493	-0.313007	0.209626	-0.951555	0.298822	1.33344	0.225459	1.48955	0.285813
STM14_0781	STM0670	miaB	rRNA modification protein	-0.686532	0.157984	-0.715731	0.214895	-0.229325	0.150829	-0.781749	0.331171	1.32988	0.206547	1.51052	0.31488
STM14_0782	STM0671	ubiF	2-octaprenyl-3-methyl-6-methoxy-1,4-benzoquinol hydroxylase; catalyzes the formation of 2-octaprenyl-3-methyl-5-hydroxy-6-methoxy-1,4-benzoquinol from 2-octaprenyl-3-methyl-6-methoxy-1,4-benzoquinol; functions in the biosynthesis of ubiquinone or coenzyme Q	0.114361	0.689676	0.397577	0.510417	-0.162286	0.258892	0.872495	0.249284	-0.826192	1.54773	-0.675077	1.0347
STM14_0792	STM0680	asnB	asparagine synthetase B	1.03639	0.0751318	0.794729	0.193151	0.669785	0.168107	-0.423051	0.247055	-1.14184	0.94883	-1.06912	0.363546
STM14_0793	STM0681	nagD	UMP phosphatase	-0.511381	0.399609	-0.533255	0.384086	0.28924	0.429957	-1.18697	0.448134	1.19192	0.33635	1.27028	0.315129
STM14_0794	STM0682	nagC	N-acetylglucosamine operon transcriptional repressor	0.625343	0.573445	0.21461	0.638298	0.801756	0.315472	-1.08825	0.897132	-0.640222	1.08889	0.531015	0.627336
STM14_0795	STM0683	nagA	N-acetylglucosamine-6-phosphate deacetylase	0.347319	0.248126	0.329343	0.116306	-0.0311098	0.0877054	1.42223	0.168728	-1.31673	0.47632	-1.14213	0.251203
STM14_0796	STM0684	nagB	glucosamine-6-phosphate deaminase	-0.357728	0.30128	-0.142836	0.196765	-0.77172	0.474381	1.79822	0.162318	-0.863794	0.664544	0.120934	0.206867
STM14_0798	STM0685	nagE	N-acetyl glucosamine specific PTS system components I	0.280775	0.345939	0.26543	0.280332	0.215013	0.746807	0.88594	0.415766	-1.70867	0.675196	0.19978	0.758233
STM14_0799	STM0686	glnS	glutaminyl-tRNA synthetase	-1.07552	0.201535	-0.729753	0.162656	-0.270443	0.119081	-0.327471	0.117856	1.44993	0.155268	1.29466	0.118434
STM14_0808	STM0693	fur	ferric uptake regulator	0.415523	0.331139	0.661403	0.260675	0.6939	0.273519	-1.60329	0.523394	0.149404	0.947305	-0.128459	0.969713
STM14_0810	STM0694	fldA	flavodoxin FldA	0.0139484	0.213647	-0.264433	0.342038	0.233312	0.606904	-1.32871	1.0971	0.640455	0.7847	1.1748	0.507246
STM14_0813	STM0696	ybfF	hypothetical protein	0.897408	0.265545	0.875087	0.162546	0.915642	0.24805	-0.872039	0.609148	-0.817647	0.71072	-1.03986	0.300173
STM14_0814	STM0697	seqA	replication initiation regulator SeqA	-0.592389	0.453459	-0.557782	0.228134	-0.0565138	0.175758	-0.989901	0.289496	1.45301	0.422127	1.08711	0.591573
STM14_0815	STM0698	pgm	phosphoglucomutase	0.650603	0.117189	0.896002	0.159581	0.687968	0.244397	0.325488	0.214956	-1.54652	0.0984972	-1.17633	0.437594
STM14_0817	STM0700	potE	putrescine transporter	-1.54296	0.409225	-0.736639	0.176939	0.642527	0.0943712	1.23172	0.103733	0.351104	0.204446	0.402638	0.106878
STM14_0818	STM0701	speF	ornithine decarboxylase	-1.53022	0.107673	-0.70576	0.130738	0.752324	0.0863196	-0.0390487	0.0340141	0.977238	0.120312	1.19436	0.0545441
STM14_0830	STM0711	ybgI	putative hydrolase-oxidase	0.778041	0.265447	0.798936	0.332698	0.377395	0.0897948	0.481344	0.204969	-1.49927	0.4464	-1.21597	0.11646
STM14_0831	STM0712	ybgJ	putative carboxylase	0.820696	0.555539	0.844237	0.26769	0.360254	0.199174	0.117652	1.02084	-1.23796	0.148852	-1.17719	0
STM14_0832	STM0713	ybgK	putative carboxylase	0.662983	0.827459	0.520129	0.491659	0.239398	0.485308	0.791925	0.448268	-1.28078	0	-1.28078	0
STM14_0849	STM0730	gltA	type II citrate synthase	0.750649	0.209965	0.909111	0.32247	0.901681	0.0586463	0.00496491	0.0782737	-1.32545	0.153155	-1.41059	0.0560575
STM14_0852	STM0733	sdhD	succinate dehydrogenase cytochrome b556 small membran	0.895521	0.0704367	0.985554	0.150682	0.836268	0.0648893	-0.332372	0.182988	-1.22469	0.337467	-1.32228	0.0803693
STM14_0853	STM0734	sdhA	succinate dehydrogenase flavoprotein subunit	0.883306	0.112765	1.01851	0.133422	0.868276	0.0363437	-0.42765	0.0262573	-1.04658	0.145504	-1.50966	0.0957861
STM14_0854	STM0735	sdhB	succinate dehydrogenase iron-sulfur subunit	0.925148	0.131329	1.01833	0.13571	0.858866	0.0277424	-0.580973	0.103732	-0.983584	0.239815	-1.42725	0.253051
STM14_0855	STM0736	kgd	alpha-ketoglutarate decarboxylase	0.895924	0.10085	0.997703	0.128582	0.848973	0.0283644	-0.350635	0.0325696	-1.13187	0.131046	-1.46566	0.167606
STM14_0856	STM0737	sucB	dihydrolipoamide acetyltransferase	0.864567	0.0864163	1.04827	0.110465	0.911046	0.0665312	-0.493327	0.055415	-1.11268	0.107456	-1.3713	0.0477486
STM14_0857	STM0738	sucC	succinyl-CoA synthetase subunit beta	0.885932	0.121633	1.03563	0.179054	0.959973	0.0720396	-0.686482	0.0785688	-1.0056	0.148421	-1.30419	0.163234
STM14_0858	STM0739	sucD	succinyl-CoA synthetase subunit alpha	0.914586	0.112579	1.01916	0.16552	0.920704	0.0631888	-0.599208	0.0717409	-1.074	0.165004	-1.31151	0.0978099
STM14_0861	STM0740	cydA	cytochrome d terminal oxidase polypeptide subunit I	0.982086	0.0520886	1.02102	0.123883	0.906703	0.0720939	-0.956457	0.134644	-1.03112	0.152974	-0.929991	0.0974042
STM14_0862	STM0741	cydB	cytochrome d terminal oxidase polypeptide subunit II	0.874657	0.423452	1.09545	0.182202	0.825911	0.261535	-0.867432	0.316649	-1.02513	0.198407	-0.942229	0.219242
STM14_0867	STM0745	tolQ	colicin uptake protein TolQ	0.255938	1.10869	-0.442119	0.973821	0.565549	0.877932	-0.97544	0.711551	0.405421	0.652353	0.568753	0.876829
STM14_0870	STM0748	tolB	translocation protein TolB	0.915889	0.207127	0.972917	0.18873	0.96012	0.2198	-1.1954	0.161537	-0.783607	0.388124	-0.824812	0.257872
STM14_0871	STM0749	pal	peptidoglycan-associated outer membrane lipoprotein	0.910999	0.105573	0.85852	0.0728709	0.479674	0.150615	0.259989	0.112769	-1.41216	0.145774	-1.4057	0.166289
STM14_0872	STM0750	ybgF	hypothetical protein	0.778647	0.12565	1.00782	0.14997	0.81105	0.0571173	-0.693682	0.485971	-1.08479	0.718031	-0.823035	0.8205
STM14_0883	STM0759	ybgS	hypothetical protein	0.747985	0.590571	0.576975	0.503832	-0.966897	1.07108	0.10883	0.408492	0.401849	0.340551	-1.78656	0.276923
STM14_0884	STM0760	aroG	phospho-2-dehydro-3-deoxyheptonate aldolase	-0.318714	0.264302	-0.0776538	0.744139	0.104	0.733072	-1.3883	0.469093	0.823942	0.533271	1.33709	0.300026
STM14_0896	STM0772	gpmA	phosphoglyceromutase	0.869798	0.0945175	0.896826	0.0633096	0.800646	0.0612202	-0.092652	0.125282	-1.05491	0.198791	-1.72924	0.0985816
STM14_0898	STM0773	galM	aldose 1-epimerase	0.64966	0.0493383	0.5784	0.1692	0.28389	0.144488	0.885272	0.251095	-1.36751	0.286515	-1.40263	0.68367
STM14_0899	STM0774	galK	galactokinase	0.249448	0.13002	0.46569	0.242381	0.01964	0.286774	1.24416	0.156473	-1.55946	0.7264	-0.619405	0.418155
STM14_0900	STM0775	galT	galactose-1-phosphate uridylyltransferase	-0.18076	1.03178	0.556592	0.324767	0.141533	0.415061	0.938873	0.915175	-0.917608	0.875815	-0.737178	0.808366
STM14_0901	STM0776	galE	UDP-galactose-4-epimerase	0.0273363	0.292235	0.222867	0.350183	-0.590875	0.238413	1.51274	0.169429	-1.44208	0.538808	0.109573	0.282484
STM14_0905	STM0779	modE	DNA-binding transcriptional regulator ModE	-0.387092	0.48453	-1.00868	1.07485	0.179716	0.872107	-0.098465	1.01983	0.727832	0.471902	0.969891	0.663844
STM14_0907	STM0781	modA	molybdate transporter periplasmic protein	-0.384559	0.947025	0.0083401	1.46644	0.149396	0.749847	-0.161637	0.788418	0.318523	1.02978	0.179603	1.1247
STM14_0910	STM0784	ybhA	phosphotransferase	0.351048	0.488911	0.298018	0.344342	0.279843	0.120572	0.842429	0.439312	-1.18996	1.01093	-0.732147	1.48432
STM14_0911	STM0785	ybhE	6-phosphogluconolactonase	0.986649	0.434855	0.590919	0.404412	0.421814	0.429622	0.319216	0.560451	-1.34408	0.348064	-1.25087	0.223395
STM14_0912	STM0786	ybhC	putative pectinesterase	-0.915	0.190032	-0.749591	0.380772	0.041237	0.123341	-0.593526	0.18924	1.12753	0.381739	1.65465	0.124806
STM14_0918	STM0792	ybhB	putative kinase inhibitor protein	0.922953	0.211595	1.01059	0.333159	0.600375	0.24397	-0.48641	0.70461	-0.993764	0.349217	-1.28042	0.349765
STM14_0926	STM0798	uvrB	excinuclease ABC subunit B	0.268766	0.841261	0.534797	0.418531	0.814391	0.402404	-1.04495	1.19572	0.169237	0.670167	-0.706172	1.03038
STM14_928	STM0800	slrP	leucine-rich repeat-containing protein	1.26799	0.144445	0.814814	0.546692	0.634296	0.108465	-0.939626	0	-0.939626	0	-0.939626	0
STM14_931	STM0803	moaB	molybdopterin biosynthetic protein B	0.170842	0.28531	0.475428	0.307795	0.525745	0.228404	1.06799	0.227714	-1.69454	0.350838	-0.555325	0.617845
STM14_933	STM0805	moaD	molybdopterin synthase small subunit	-0.622457	1.20577	0.170167	0.533814	-0.77142	1.38691	0.882569	0.585835	-0.195	0.613811	0.418502	0.904488
STM14_934	STM0806	moaE	molybdopterin synthase large subunit	-0.434017	0.959874	-0.276032	0.777601	0.113696	0.783866	1.20664	0.48284	-0.0722094	0.967471	-0.75026	1.00385
STM14_949	STM0818		hypothetical protein	0.872997	0.20465	0.61838	0.424751	0.106094	0.651579	0.545705	0.337035	-1.27043	0.716844	-1.25607	0.511164
STM14_951	STM0820	rhlE	ATP-dependent RNA helicase RhlE	-0.280915	0.71332	-0.708026	0.426641	-0.24869	0.879315	-0.928854	0.212205	1.35498	0.193956	1.09291	0.194914
STM14_954	STM0822	ybiB	hypothetical protein	0.391322	0.431338	0.693575	0.490915	0.195513	0.463352	0.49747	0.687736	-0.895314	1.11765	-1.22609	1.05586
STM14_962	STM0828	glnQ	glutamine ABC transporter ATP-binding protein	-1.25064	0.897632	-0.548621	0.475064	-0.280179	0.576335	1.09818	0.244188	0.700293	0.610012	0.28136	0.478857
STM14_964	STM0830	glnH	glutamine ABC transporter periplasmic protein	-1.10583	0.433455	-0.616381	0.685988	-0.521561	0.466145	1.0425	0.802324	1.02013	0.24568	0.0109389	0.147432
STM14_966	STM0831	dps	DNA starvation/stationary phase protection protein Dps	0.61489	0.156344	0.644793	0.108319	0.245301	0.102814	0.949505	0.0601443	-1.38723	0.0681815	-1.47823	0.123495
STM14_971	STM0833	ompX	outer membrane protein X	0.12557	0.789413	-0.250203	0.916996	-0.886725	0.315552	-1.09555	0	1.02061	0.289488	1.18608	0.299036
STM14_977	STM0837	ybiS	hypothetical protein	-0.739442	0.121583	-0.72274	0.160445	-0.309192	0.0563503	-0.701715	0.157203	1.5741	0.184047	1.19389	0.241602
STM14_978	STM0838	ybiT	putative ABC transporter ATPase component	-0.733501	0.148136	-0.850272	0.205155	-0.652956	0.234888	-0.349971	0.173964	1.39129	0.155941	1.46663	0.0752236
STM14_988	STM0846	moeA	molybdopterin biosynthesis protein MoeA	-1.03377	0.445251	-0.499002	0.423438	0.1062	0.466107	-0.512605	0.546539	1.12079	0.775792	1.28067	0.33288
STM14_992	STM0849	yliB	putative ABC transporter periplasmic binding protein	0.760576	0.0295155	0.758384	0.0525806	0.776741	0.0272233	0.358264	0.211593	-1.43703	0	-1.43703	0
STM14_996	STM0852	yliG	putative FeS oxidoreductase	-0.754852	0.600829	-0.673783	0.366296	-0.340044	0.462071	-0.584814	0.332195	1.33131	0.28544	1.36325	0.257598
STM14_1012	STM0862	yliJ	putative glutathione S-transferase	0.861336	0.159816	0.727663	0.115888	0.638981	0.120947	0.334205	0.116691	-1.26349	0.181835	-1.62856	0.36921
STM14_1013	STM0863	dacC	D-alanyl-D-alanine carboxypeptidase fraction C	0.768829	0.17578	0.824526	0.209055	0.663945	0.147556	0.229625	0.196305	-1.41109	0.578253	-1.28178	0.397035
STM14_1023	STM0872	grxA	glutaredoxin 1	-0.178849	0.61227	-0.550057	0.945985	0.0343078	0.777388	1.16563	0.876797	-0.463955	1.13465	0.00653873	0.605882
STM14_1025	STM0874	mdaA	nitroreductase A	0.955461	0.393943	1.05374	0.383223	0.481063	0.381872	-1.06036	0.502903	-0.869343	0.535111	-0.600302	0.435308
STM14_1042	STM0890	artI	arginine transport system	0.635848	0.172422	1.02248	0.111225	1.13367	0.105203	-0.44257	0.161156	-1.0632	0.342867	-1.36252	0.521465
STM14_1043	STM0891	artP	arginine transporter ATP-binding subunit	-0.194449	0.659879	0.0747536	0.239815	0.351696	0.462734	-1.62377	0.612041	0.963942	0.353511	0.817595	0.436315
STM14_1044	STM0892	ybjP	putative lipoprotein	0.624812	0.321368	0.783782	0.253917	0.330619	0.155751	0.716511	0.192824	-1.30178	0.248805	-1.5656	0.15807
STM14_1049	STM0934	ltaA	L-threonine aldolase	0.00802644	0.675858	0.0836495	0.611638	-0.201469	1.22121	0.388641	0.594679	-0.705155	1.60573	0.538726	0.90484
STM14_1050	STM0935	poxB	pyruvate dehydrogenase	0.660824	0.201128	0.657845	0.297989	0.0765782	0.141195	0.87679	0.112405	-1.09054	0.122309	-1.73396	0.616757
STM14_1052	STM0937	hcp	hydroxylamine reductase	-0.750737	0	-0.750737	0	-0.750737	0	-0.0904827	0.585533	0.822519	0.546551	1.90489	0.22482
STM14_1057	STM0940	ybjX	VirK-like protein	-0.788062	0.506613	-0.914301	0.457078	-0.20113	0.839009	-0.312726	0.153765	1.31725	0.205565	1.24789	0.183004
STM14_1064	STM0945	clpA	ATP-dependent Clp protease ATP-binding subunit	0.327039	0.194429	0.457597	0.142806	-0.159403	0.161974	1.37628	0.208263	-1.4918	0.398119	-0.84428	0.131969
STM14_1072	STM0950		SlsA	0.51495	0.335273	0.387031	0.194126	-0.141261	0.0943048	0.591065	0.180614	0.211199	0.426192	-2.41511	0.543818
STM14_1075	STM0953	infA	translation initiation factor IF-1	-0.670442	0.292991	-0.591166	0.396803	-0.171657	0.279308	-0.903238	0.315433	1.36148	0.289443	1.37671	0.202768
STM14_1080	STM0958	trxB	thioredoxin reductase	0.747125	0.241022	1.01019	0.126524	1.20054	0.215292	-1.00886	0.0447277	-1.03645	0.215264	-0.76855	0.179448
STM14_1083	STM0959	lrp	leucine-responsive transcriptional regulator	0.756628	0.364768	0.680489	0.35618	0.877284	0.257448	-1.69633	0.26141	-0.206562	0.480583	-0.178616	0.595643
STM14_1085	STM0961	lolA	outer-membrane lipoprotein carrier protein	0.887086	0.592847	0.721595	0.486106	0.434348	0.523456	-0.947927	0.344173	-0.794772	1.12497	-0.233321	0.879327
STM14_1086	STM0962	ycaJ	recombination factor protein RarA	0.810803	1.27726	0.647209	0.287145	-0.764788	0.727993	0.550545	0.411909	-0.776312	0.454697	-1.08358	0.100596
STM14_1088	STM0963	serS	seryl-tRNA synthetase	-1.11936	0.383035	-0.6028	0.238086	-0.725753	0.213936	0.281584	0.444588	0.738443	0.343148	1.77896	0.138349
STM14_1089	STM0964	dmsA	anaerobic dimethyl sulfoxide reductase subunit A	-0.640415	0.23895	-0.713365	0.404387	-0.868001	0.300341	1.72727	0.230268	-0.258717	0.272983	0.695835	0.27173
STM14_1096	STM0970	pflA	pyruvate formate lyase-activating enzyme 1	-0.729673	0.861914	-0.775655	0.597297	0.266269	0.259303	-0.445321	0.636124	0.976369	0.769914	1.19515	0.447849
STM14_1099	STM0973	pflB	pyruvate formate lyase I	-0.944107	0.14014	-0.924834	0.111009	-1.09181	0.137396	0.791278	0.0393422	1.05437	0.0644071	1.12675	0.0247847
STM14_1100	STM0974	focA	formate transporter	-0.920737	0.366104	-0.830499	0.298481	-0.884722	0.369472	0.184598	0.0890475	1.29671	0.100947	1.28961	0.16614
STM14_1101	STM0975	ycaO	putative cytoplasmic protein	-0.878529	0.610299	-0.645964	0.382304	-0.530963	0.290513	-0.319721	0.422194	1.39527	0.32454	1.20438	0.354741
STM14_1105	STM0977	serC	phosphoserine aminotransferase	0.679148	0.178491	0.811027	0.412987	0.773129	0.309937	0.283931	0.149277	-1.47294	0.418265	-1.22488	0.188271
STM14_1106	STM0978	aroA	3-phosphoshikimate 1-carboxyvinyltransferase	0.346141	0.837193	0.373107	0.489312	0.541012	0.837145	-1.27838	1.20029	0.319913	0.59503	-0.182183	0.805184
STM14_1109	STM0980	cmk	cytidylate kinase	-0.7961	0.348195	-0.544295	0.208257	-0.519197	0.281793	-0.527598	0.377392	1.32508	0.652649	1.33356	0.610908
STM14_1110	STM0981	rpsA	30S ribosomal protein S1	-0.988906	0.229082	-0.848035	0.137753	-0.618067	0.0770125	-0.0287136	0.106329	1.38174	0.182081	1.34393	0.0488591
STM14_1111	STM0982	ihfB	integration host factor subunit beta	0.709105	0.36234	1.07805	0.285721	0.282364	0.461361	0.226965	0.158655	-1.24731	0.331045	-1.43258	0.39198
STM14_1113	STM0984	msbA	lipid transporter ATP-binding/permease protein	-0.783228	0.616922	-0.422845	0.265568	-0.327884	0.469734	-0.805471	0.366227	1.27886	0.225258	1.4269	0.203953
STM14_1117	STM0988	kdsB	3-deoxy-manno-octulosonate cytidylyltransferase	0.0122784	1.25323	0.202681	0.32993	-0.274864	1.22845	0.385299	0.64262	-0.357688	1.31447	-0.0889921	1.30793
STM14_1119	STM0989		hypothetical protein	0.349871	0.591827	0.165407	0.582396	-0.129759	0.698987	1.42901	0.29789	-1.11467	0	-1.11467	0
STM14_1122	STM0992	mukF	condesin subunit F	-0.0990871	0.737299	-0.503079	0.846135	0.123112	0.573809	-1.06896	0.629198	0.817177	0.579986	1.15782	0.854419
STM14_1123	STM0993	mukE	condesin subunit E	-1.07228	0.716267	-0.855002	0.886038	0.120518	0.520509	0.130678	0.46831	1.01339	0.271735	1.0543	0.243255
STM14_1124	STM0994	mukB	cell division protein MukB	0.334674	0.970493	0.41473	0.97295	0.0229062	0.680577	-1.3128	0.709822	0.271449	0.825701	0.415011	0.594989
STM14_1125	STM0995	ycbB	hypothetical protein	0.876386	0.22062	0.648747	0.347642	0.509666	0.460615	0.449145	0.413619	-1.38843	0	-1.38843	0
STM14_1127	STM0997	ycbL	putative metallo-beta-lactamase	0.0712972	0.919871	0.232286	1.17862	0.294362	1.00136	0.0381108	1.0419	-0.466901	0.975048	-0.106551	1.23436
STM14_1128	STM0998	aspC	aromatic amino acid aminotransferase	0.77267	0.172179	0.848818	0.137069	0.866919	0.167361	0.105408	0.0725415	-1.44099	0.206978	-1.29578	0.305776
STM14_1132	STM1000	asnS	asparaginyl-tRNA synthetase	-0.0281799	0.166268	0.311102	0.289509	0.606855	0.177977	-1.92037	0.134385	0.598883	0.232355	0.950997	0.103825
STM14_1139	STM1004	pncB	nicotinate phosphoribosyltransferase	-0.356286	0	-0.356286	0	-0.356286	0	-0.356286	0	1.42976	1.75802	-0.185069	0.342435
STM14_1184	STM1044	sodC_1	superoxide dismutase precursor	0.884789	0.104283	0.664304	0.233133	0.282484	0.576832	0.566529	0.260376	-1.35318	0.339146	-1.42614	0.128601
STM14_1197	STM1055		hypothetical protein	1.57256	0.413548	0.333736	1.1112	-0.287257	0.711576	-0.643045	0	-0.643045	0	-0.643045	0
STM14_1199	STM1057	pepN	aminopeptidase N	1.00851	0.331715	0.885356	0.224949	0.623469	0.0827037	-0.164716	0.140991	-1.38431	0.384172	-1.14073	0.1938
STM14_1200	STM1058	pyrD	dihydroorotate dehydrogenase 2	-0.8295	0.779618	-0.648653	0.455653	-0.676645	0.822989	0.104542	0.547006	1.14717	0.48055	1.01631	0.744495
STM14_1204	STM1061	ycbY	23S rRNA m(2)G2445 methyltransferase	-0.818262	0.411869	-0.587814	0.497927	-0.405475	0.52884	-0.493244	0.458149	1.36678	0.492892	1.20429	0.443985
STM14_1205	STM1062	uup	ABC transporter ATPase component	-0.677718	0.468785	-0.740112	0.410463	-0.153221	0.338633	-0.718933	0.412331	1.37732	0.328956	1.29238	0.0876217
STM14_1208	STM1065	ymbA	putative outer membrane protein	0.223654	0.708081	0.498878	0.78007	0.191685	1.22502	-0.159968	1.02387	-0.307864	1.35593	-0.573735	0.919248
STM14_1211	STM1067	fabA	3-hydroxydecanoyl-(acyl carrier protein) dehydratase	-0.9503	0.318668	-0.483804	0.325699	-0.451419	0.260063	-0.575635	0.254198	1.31962	0.286222	1.4866	0.193148
STM14_1212	STM1068	lonH	putative protease	-0.63455	0.732581	-0.869788	0.74722	-0.230893	0.441581	-0.382059	0.374122	1.0683	0.400799	1.45804	0.117823
STM14_1214	STM1070	ompA	outer membrane protein A	0.673146	0.445764	1.20821	0.25635	0.41276	0.31319	-0.0364602	0.360847	-1.29611	0.246522	-1.23593	0.155178
STM14_1221	STM1076	mgsA	methylglyoxal synthase	-0.064409	0.511684	0.0698354	0.427821	0.488633	0.641778	1.39204	0.28763	-1.39609	0.399671	-0.490686	0.5872
STM14_1223	STM1078		putative cytoplasmic protein	0.688398	0.399016	0.798334	0.49581	0.057611	0.190271	0.488245	0.355442	-0.654381	0.276826	-2.0385	0.427819
STM14_1225	STM1080	yccW	putative SAM-dependent methyltransferase	-0.909244	0.438129	-0.578058	0.346607	-0.340597	0.425905	-0.571155	0.259439	1.27612	0.150784	1.5141	0.198011
STM14_1229	STM1084	yccK	sulfurtransferase TusE	-0.5921	0.227275	-0.377853	0.569979	-0.198236	0.832458	-0.610546	0	1.07856	1.13117	0.951142	1.2501
STM14_1237	STM1091	sopB	secreted effector protein	1.09715	0.185303	0.733638	0.415256	0.531614	0.203732	-1.13674	0.598059	-0.742618	0.890363	-0.458754	0.448501
STM14_1264	STM1112	cbpA	curved DNA-binding protein CbpA	0.473421	0.1777	0.561893	0.191819	0.0850831	0.237853	1.16489	0.120555	-1.35306	0.323962	-1.35579	0.218994
STM14_1270	STM1117	agp	glucose-1-phosphatase/inositol phosphatase	0.708117	0.0998066	0.663227	0.0320903	0.327155	0.0913249	0.784003	0.0376582	-1.59303	0.200253	-1.17063	0.283166
STM14_1271	STM1118	yccJ	hypothetical protein	0.521718	0.295627	0.481421	0.293349	0.0632808	0.199067	1.11112	0.338816	-1.15457	0.170426	-1.50281	0.777905
STM14_1272	STM1119	wraB	TrpR binding protein WrbA	0.304232	0.0781084	0.415942	0.144323	-0.0131467	0.104288	1.43019	0.0743573	-1.21628	0.211405	-1.38799	0.210439
STM14_1277	STM1123		putative periplasmic protein	0.519189	0.289912	0.704305	0.223766	0.623598	0.0621461	0.107197	0.140101	-0.99294	1.38478	-1.13023	1.06275
STM14_1293	STM1130		putative inner membrane protein	-0.298246	0.536854	-0.42719	0.532102	0.483645	1.30338	1.47704	0.80498	-0.644419	0	-0.644419	0
STM14_1296	STM1133		putative dehydrogenase	0.400737	0.254873	0.329222	0.300654	0.617335	0.315942	1.0689	0.154648	-1.48229	0.563135	-1.09218	0.30028
STM14_1299	STM1135	ycdW	putative oxidoreductase	0.579152	0.629175	0.780238	0.426197	1.00369	0.310426	-1.59459	0.506884	-0.262908	0.225689	-0.256535	0.467309
STM14_1300	STM1136	ycdX	putative hydrolase	0.744128	0.415724	0.955703	0.317701	0.884582	0.314936	-0.223347	0.358321	-1.33021	0.393409	-1.10399	0.254338
STM14_1301	STM1137	ycdY	putative oxidoreductase component	0.195653	0.976653	0.555956	0.767061	0.691979	0.459087	-0.575317	0.967024	-0.134033	1.35474	-0.755369	0.378007
STM14_1317	STM1150	mdoG	glucan biosynthesis protein G	-0.0959451	0.233525	0.133413	0.303397	0.457071	0.220164	-1.78141	0.37231	0.680624	0.435357	1.13791	0.40158
STM14_1318	STM1151	mdoH	glucosyltransferase MdoH	-0.136359	0.455401	0.144196	0.351969	-0.065353	1.01441	-1.2286	0.875811	0.53737	0.782561	1.09044	1.08939
STM14_1320	STM1153	msyB	hypothetical protein	0.979067	0.542335	0.827037	0.267839	0.748711	0.65684	-0.417232	0.290386	-0.996699	0.36655	-1.33697	0.420476
STM14_1329	STM1160	solA	N-methyltryptophan oxidase	-0.155694	0.927145	0.126465	0.578115	0.253638	0.808854	-0.321546	1.14154	-0.207623	1.19985	0.583962	1.48466
STM14_1332	STM1163	pyrC	dihydroorotase	0.641886	0.255921	0.934916	0.258091	0.819639	0.453717	-0.493086	0.402849	-0.662242	0.488978	-1.45185	1.26353
STM14_1333	STM1164	yceB	hypothetical protein	-0.15443	0.690715	-0.211131	0.904471	0.263641	0.689175	-0.412855	1.14611	0.270082	1.42178	0.49886	1.04561
STM14_1334	STM1165	grxB	glutaredoxin 2	0.768751	0.12867	0.918705	0.0855256	0.431013	0.0875631	0.212629	0.181335	-0.830058	0.1447	-2.03605	0.287626
STM14_1337	STM1168	yceH	hypothetical protein	0.626098	0.176868	0.702031	0.272718	0.501742	0.228699	0.466743	0.242539	-1.61726	0.852531	-0.768157	0.486484
STM14_1348	STM1177	flgE	flagellar hook protein FlgE	-0.613861	0.585987	-0.588012	0.751243	-0.122531	0.711608	-0.822863	1.21619e-16	1.18625	0.245541	1.38026	0.199048
STM14_1357	STM1185	rne	ribonuclease E	-0.934102	0.248606	-0.770626	0.152022	-0.347975	0.163886	-0.395045	0.180865	1.30604	0.24796	1.53857	0.183865
STM14_1359	STM1187	rluC	23S rRNA pseudouridylate synthase C	-0.054932	0.593185	-0.859398	1.9167	-0.212408	0.589017	-0.080054	0.142559	0.784143	0.20782	0.527769	0.117948
STM14_1363	STM1190	yceD	hypothetical protein	-0.65312	0.263593	-0.659982	0.181242	-0.595669	0.231336	-0.686879	0.0790812	1.46963	0.136091	1.3912	0.163705
STM14_1366	STM1193	fabH	3-oxoacyl-(acyl carrier protein) synthase III	-0.815819	0.317815	-0.793081	0.204087	-0.586289	0.288891	-0.340214	0.0895507	1.44526	0.216669	1.34207	0.250076
STM14_1367	STM1194	fabD	acyl carrier protein S-malonyltransferase	-0.917519	0.0940966	-0.858929	0.204269	-0.449554	0.131627	-0.257548	0.227818	1.38401	0.13522	1.42453	0.129264
STM14_1368	STM1195	fabG	3-ketoacyl-(acyl-carrier-protein) reductase	-0.879434	0.129409	-0.704101	0.0707454	-0.490882	0.199984	-0.473407	0.10446	1.43977	0.227808	1.41663	0.15123
STM14_1369	STM1196	acpP	acyl carrier protein	-1.10952	0.201434	-0.636442	0.141761	-0.350927	0.11716	-0.304957	0.199976	1.43641	0.277245	1.27269	0.339358
STM14_1370	STM1197	fabF	3-oxoacyl-(acyl carrier protein) synthase II	-0.942642	0.077256	-0.764961	0.244197	-0.273416	0.124733	-0.442316	0.199822	1.35186	0.286382	1.4705	0.168922
STM14_1373	STM1200	tdk_1	thymidylate kinase	-0.504581	0.559822	-0.741183	0.608826	-0.698539	0.89831	-0.302948	0.530462	1.20613	0.482891	1.21241	0.465984
STM14_1375	STM1202	ycfH	putative metallodependent hydrolase	0.0401314	0.384411	-0.451636	0.523972	-0.245209	0.32352	-1.34933	0.600653	1.27731	0.309382	0.970496	0.335293
STM14_1377	STM1203	ptsG	glucose-specific PTS system IIBC components	0.812747	0.195364	0.941214	0.285522	0.626566	0.652368	-1.59702	0.34483	-0.25998	0.401587	-0.472003	0.30296
STM14_1379	STM1205	ycfF	purine nucleoside phosphoramidase	0.682236	0.34775	1.05296	0.402777	0.485403	0.497441	-0.325466	0.705317	-1.07366	0.395142	-0.9895	1.11323
STM14_1381	STM1207	ycfM	putative outer membrane lipoprotein	1.06158	0.407683	0.915489	0.166105	0.666379	0.39127	-0.630219	0.208548	-1.05804	0.6027	-1.09961	0.108116
STM14_1383	STM1209	nagZ	beta-hexosaminidase	0.686961	0.485648	0.711311	0.475573	0.229933	0.601902	0.453346	0.627471	-0.95338	0.570737	-1.57729	0.655451
STM14_1384	STM1210	ycfP	hypothetical protein	0.723112	0.261068	0.754636	0.23998	0.742569	0.126895	0.303725	0.249866	-1.37553	0.444706	-1.35149	0.591644
STM14_1385	STM1211	ndh	respiratory NADH dehydrogenase 2	0.0823272	0.398348	-0.633686	1.04764	0.13491	0.350469	1.06598	0.728815	-0.850054	1.11544	0.368232	0.646718
STM14_1391	STM1216	mfd	transcription-repair coupling factor	0.535749	0.555845	0.914356	1.03083	-0.265751	1.00474	-0.464304	0.382168	-0.246912	0.925971	-0.842583	1.23508
STM14_1393	STM1218	lolD	lipoprotein transporter ATP-binding subunit	-0.0756526	0.757868	0.336961	0.567825	0.238631	0.632931	-1.34525	0.625003	0.416035	0.828575	0.763229	1.2594
STM14_1396	STM1221	cobB	NAD-dependent deacetylase	0.76717	0.424183	0.623862	0.291899	0.670007	0.416545	-0.319364	0.225842	-0.825209	1.53272	-1.0397	0.395325
STM14_1397	STM1222	potD	spermidine/putrescine ABC transporter periplasmic sub	-1.25291	0.550234	-0.660096	0.239433	0.177048	0.458759	-0.222207	0.316716	1.19673	0.359432	1.23067	0.32395
STM14_1403	STM1226	potA	putrescine/spermidine ABC transporter ATPase protein	-0.811094	0.704137	-0.785516	0.49953	-0.234245	0.107494	-0.345246	0.733171	1.28684	0.093798	1.21677	0.147176
STM14_1404	STM1227	pepT	peptidase T	0.533417	0.204944	0.832168	0.490426	0.372546	0.165206	0.644468	0.220568	-1.52549	0.479289	-1.09939	0.368277
STM14_1407	STM1229	ycfD	putative cytoplasmic protein	-0.252998	1.02396	0.455304	1.11223	0.107557	0.664629	-0.940907	0.767613	0.2726	1.0646	0.591446	0.517377
STM14_1409	STM1231	phoP	DNA-binding transcriptional regulator PhoP	0.93881	0.149229	0.796341	0.385363	0.512292	0.13615	0.227236	0.135236	-1.52641	0.0893284	-1.16626	0.169596
STM14_1410	STM1232	purB	adenylosuccinate lyase	-0.240614	0.390053	0.0512743	0.323134	0.32513	0.604709	-1.59057	0.424666	0.866616	0.470104	1.04482	0.769262
STM14_1411	STM1233	ycfC	hypothetical protein	-0.782657	1.127	-0.263038	0.480958	0.512531	0.276672	-0.847246	0.479704	1.28709	0.367538	0.396252	0.688317
STM14_1412	STM1234.S	trmU	tRNA (5-methylaminomethyl-2-thiouridylate)-methyltran	-0.538563	0.228454	-0.728412	0.264243	0.0530283	0.311014	-0.961475	0.242585	1.32229	0.402111	1.30622	0.632432
STM14_1416	STM1238	icdA	isocitrate dehydrogenase	0.811765	0.132215	0.919058	0.162371	0.851912	0.038213	-0.0242822	0.0398923	-1.28073	0.0849693	-1.49063	0.157575
STM14_1501	STM1246	pagC	virulence membrane protein PAGC precursor	1.24867	0.208166	0.863418	0.457844	0.613556	0.182877	-0.945421	1.21619e-16	-0.945421	1.21619e-16	-0.945421	0
STM14_1505	STM1249	pliC	lysozyme inhibitor	0.911381	0.102421	0.811303	0.175911	0.451578	0.132878	0.277064	0.106097	-1.44367	0.37945	-1.2857	0.460902
STM14_1509	STM1251		putative molecular chaperone	0.966533	0.726647	0.717395	0.568927	-0.133411	1.24602	-0.727174	0.468713	-0.255463	1.02783	-0.918526	0
STM14_1515	STM1255		putative ABC transporter periplasmic binding protein	-0.0789156	1.0645	0.384898	0.585173	1.46632	0.250151	-1.44984	0.286071	-0.0339929	0.30837	0.300454	0.119561
STM14_1520	STM1260		putative inner membrane protein	1.01021	0.23528	0.872329	0.402869	0.549875	0.290246	-1.08204	2.43238e-16	-0.445733	0.985953	-1.08204	0
STM14_1529	STM1267		putative cytoplasmic protein	1.2067	0.590967	0.87175	0.469626	0.373713	0.837883	-0.872848	1.21619e-16	-0.872848	1.21619e-16	-0.872848	0
STM14_1552	STM1282	yeaK	putative cytoplasmic protein	0.360547	0.515599	0.708481	0.41612	0.702713	0.167907	0.647708	0.226198	-1.44076	0.554131	-1.11667	0.633155
STM14_1556	STM1284	yeaH	hypothetical protein	0.858173	0.590974	0.764396	0.546187	-0.359214	0.607409	0.658493	0.348672	-1.22495	0	-1.22495	0
STM14_1558	STM1285	yeaG	putative serine protein kinase	0.759396	0.277619	0.82404	0.259378	0.455379	0.141965	0.478624	0.105437	-1.34862	0.158428	-1.52554	0.159873
STM14_1562	STM1288		putative aldehyde reductase	0.111167	1.18893	0.333418	0.921902	0.315054	1.34107	0.446942	0.159543	-0.64808	0.89249	-0.680224	1.07545
STM14_1563	STM1289	yeaD	aldose 1-epimerase	0.20584	0.334621	-0.0142759	0.283404	-0.679236	0.159036	1.75481	0.279247	-0.885995	0.325994	-0.911334	0.379617
STM14_1565	STM1290	gapA	glyceraldehyde-3-phosphate dehydrogenase	-1.018	0.166784	-0.783773	0.134291	-1.00743	0.0901224	0.399135	0.1527	1.21613	0.180332	1.28718	0.124854
STM14_1567	STM1291	yeaA	methionine sulfoxide reductase B	0.882187	0.0803963	0.902469	0.224623	0.9685	0.061834	-0.287118	0.143271	-1.22058	0.19922	-1.38393	0
STM14_1568	STM1292	yeaC	putative cytoplasmic protein	0.773749	0.336886	0.834027	0.153312	-0.0721099	0.202893	0.732746	0.229935	-1.37547	2.43238e-16	-1.37547	0
STM14_1571	STM1294	ansA	cytoplasmic asparaginase I	-0.128974	0.628351	-0.471941	0.761165	-0.407017	0.811121	-0.792865	0.260036	1.11762	0.541113	0.82126	1.44801
STM14_1573	STM1295	sppA	protease 4	0.25413	0.172336	0.609031	0.345493	0.546423	0.0856877	-1.92777	0.404606	0.611617	0.36546	0.133072	0.329566
STM14_1574	STM1296	ydjA	hypothetical protein	0.818288	0.0899305	0.802685	0.0719768	0.595624	0.0654919	0.330173	0.123006	-1.24823	0.294209	-1.65	0.269158
STM14_1575	STM1297	selD	selenophosphate synthetase	0.870193	0.324389	0.688167	0.269776	0.354234	0.18267	0.415233	0.205897	-1.55373	0.621217	-0.984029	0.443213
STM14_1577	STM1299	gdhA	glutamate dehydrogenase	0.0185565	1.27753	0.42405	1.33947	0.060169	0.531674	-0.715737	0.517746	0.557401	0.676118	-0.486575	0.897082
STM14_1580	STM1302	xthA	exonuclease III	0.681007	0.525677	1.08165	0.194192	0.828264	0.261409	-0.899712	0.282192	-0.931775	0.778255	-0.725026	0.600795
STM14_1582	STM1303	argD_1	bifunctional succinylornithine transaminase/acetylo	-0.077066	0.977679	0.502109	1.45673	0.388394	0.794842	-1.08973	0.246277	0.610161	0.405961	-0.30661	0.483494
STM14_1584	STM1305	astD	succinylglutamic semialdehyde dehydrogenase	-0.166882	0.860463	0.537797	1.40856	0.000139305	0.842349	-0.709155	0	0.810917	0.935118	-0.709155	0
STM14_1588	STM1308	spy	periplasmic protein	0.995234	0.255885	0.927074	0.230523	0.0959485	0.298172	-0.328337	0.261431	-0.28596	0.335671	-2.05797	0.0819913
STM14_1590	STM1310	nadE	NAD synthetase	0.484674	0.38	0.636646	0.262815	0.113022	0.161749	1.04009	0.323074	-1.27826	0.407278	-1.43775	0.125865
STM14_1592	STM1311	osmE	DNA-binding transcriptional activator OsmE	0.542337	0.170474	0.696794	0.134793	0.21765	0.184638	0.929416	0.216492	-1.17867	0.261979	-1.70247	0.186748
STM14_1594	STM1312	celA	N,N'-diacetylchitobiose-specific PTS system transporter subunit IIB; catalyzes the phosphorylation of incoming sugar substrates concomitant with their translocation across the cell membrane; involved in N,N'-diacetylchitobiose transport	-0.29737	0.355569	-0.181383	0.0977856	0.119772	0.466612	1.49618	0.49838	-0.89794	1.27326	-0.299002	0.549852
STM14_1596	STM1314	celC	N,N'-diacetylchitobiose-specific PTS system transporter subunit IIA; catalyzes the phosphorylation of incoming sugar substrates concomitant with their translocation across the cell membrane; involved N,N'-diacetylchitobiose transport	0.131146	0.741436	0.476917	0.331079	-0.0817571	0.334484	1.3735	0.396381	-1.20066	0.272009	-1.08961	0
STM14_1598	STM1316	celF	phospho-beta-glucosidase/cellobiose-6-phosphate hydro	0.398081	0.647765	0.35683	0.167935	0.37601	0.203101	1.11439	0.720266	-1.23362	0	-1.32953	0.191817
STM14_1600	STM1318	katE	hydroperoxidase II	0.590285	0.203726	0.66783	0.177509	0.174013	0.0506959	0.897224	0.150914	-1.04025	0.271663	-1.84664	0.312744
STM14_1606	STM1322	yniC	2-deoxyglucose-6-phosphatase	0.913214	0.357947	0.805489	0.240744	0.708586	0.392079	-1.63517	0.399341	-0.380521	0.260705	-0.263105	0.354885
STM14_1608	STM1324		putative cytoplasmic protein	0.213675	0.626937	0.0110745	0.708618	-0.0912898	0.861784	0.343618	0.544343	-0.157139	0.658872	-0.525553	2.47484
STM14_1610	STM1326	pfkB	6-phosphofructokinase 2	0.938026	0.206442	0.741993	0.086423	0.266259	0.0820281	0.400346	0.201887	-1.00655	0.242968	-1.87698	0.277746
STM14_1612	STM1328		putative outer membrane protein	1.15456	0.106298	0.925352	0.262642	0.764312	0.114365	-0.971047	1.21619e-16	-0.971047	1.21619e-16	-0.971047	0
STM14_1614	STM1330		putative DNA/RNA non-specific endonuclease	1.19911	0.199439	0.82221	0.436688	0.78578	0.199223	-0.954442	0	-0.954442	0	-0.954442	0
STM14_1619	STM1333	thrS	threonyl-tRNA synthetase	-0.56061	0.145895	-0.551543	0.452977	-0.753197	0.061494	1.95876	0.154467	-0.182692	0.18764	-0.242682	0.203661
STM14_1620	STM1334.c	infC	translation initiation factor IF-3	-0.656869	0.188097	-0.482138	0.112457	-0.303569	0.16302	-1.00962	0.107762	1.43176	0.151805	1.37887	0.211236
STM14_1622	STM1336	rplT	50S ribosomal protein L20	-0.764538	0.319143	-0.874204	0.536024	-0.349072	0.21741	-0.390118	0.363284	1.43265	0.213577	1.24339	0.103815
STM14_1624	STM1337	pheS	phenylalanyl-tRNA synthetase subunit alpha	-1.00096	0.187223	-0.742436	0.102377	-0.465739	0.135164	-0.257186	0.151381	1.3055	0.336146	1.50836	0.206615
STM14_1625	STM1338	pheT	phenylalanyl-tRNA synthetase subunit beta	-0.937695	0.400942	-0.921201	0.343082	-0.74874	0.423371	0.433609	0.415796	1.01063	0.334725	1.37073	0.296474
STM14_1626	STM1339	ihfA	integration host factor subunit alpha	0.644555	0.183634	0.878625	0.294059	0.206607	0.461882	0.631683	0.34105	-1.23439	0.227078	-1.58731	0.0564958
STM14_1628	STM1341	btuE	putative glutathione peroxidase	0.873657	0.283016	1.0507	0.411723	0.656341	0.258945	-0.943794	0.322031	-0.566574	0.413704	-1.27733	0.695937
STM14_1637	STM1348	ydiA	hypothetical protein	1.06139	0.252518	0.773995	0.511423	0.595141	0.399353	-0.166159	0.564447	-1.23959	0	-1.23959	0
STM14_1639	STM1349	pps	phosphoenolpyruvate synthase	0.961345	0.0469933	0.945867	0.0590315	0.890824	0.0673384	-0.425732	0.083047	-1.17234	0.153549	-1.35453	0.122995
STM14_1660	STM1366		hypothetical protein	0.161083	0.963156	0.824174	0.665711	0.211759	0.805086	0.177092	1.51562	-0.782113	0	-0.782113	0
STM14_1661	STM1367	ydiH	putative cytoplasmic protein	0.672658	1.36758	0.246324	1.05477	0.182332	1.20666	0.0450401	0.922106	-0.651347	1.21619e-16	-0.651347	0
STM14_1663	STM1369	sufA	iron-sulfur cluster assembly scaffold protein	1.14051	1.24344	-0.030653	0.83076	0.293935	1.12567	-0.17375	0.783148	-0.679236	0	-0.679236	0
STM14_1665	STM1371	sufC	cysteine desulfurase ATPase component	0.718764	0.11753	0.714953	0.0626809	0.780509	0.0490382	0.305887	0.818874	-1.35597	0	-1.35597	0
STM14_1669	STM1375	ynhG	hypothetical protein	0.802525	0.186169	0.776753	0.150029	0.32405	0.0757492	0.502423	0.148465	-1.14082	0.435748	-1.73537	0.348093
STM14_1671	STM1377	lpp	murein lipoprotein	-0.758258	0.424437	-0.77412	0.503024	-1.00634	0.317052	0.805031	0.559289	0.548897	0.499025	1.27401	0.901592
STM14_1672	STM1378	pykF	pyruvate kinase	-0.901217	0.0447781	-0.874464	0.056695	-1.03855	0.0399551	0.333283	0.0698828	1.26077	0.0852069	1.31098	0.134578
STM14_1675	STM1381	orf245	putative cytoplasmic protein	1.28931	0.339626	1.01932	0.287781	0.0386931	0.714976	-0.875412	1.21619e-16	-0.875412	1.21619e-16	-0.875412	0
STM14_1683	STM1389	orf319	putative inner membrane protein	-0.312254	0.414843	-0.481613	6.08094e-17	-0.481613	0	1.91763	0.755195	-0.481613	6.08094e-17	-0.481613	0
STM14_1723	STM1426	ribE	riboflavin synthase subunit alpha	-0.762751	0.429572	-0.573446	0.532866	-0.796188	0.80391	-0.12363	0.462073	0.891599	0.526117	1.64853	0.422605
STM14_1724	STM1427	cfa	cyclopropane fatty acyl phospholipid synthase	0.477189	0.39644	0.423683	0.728858	-0.113578	0.305849	0.735495	0.420899	-1.07794	1.28131	-0.724058	1.0604
STM14_1727	STM1430	purR	DNA-binding transcriptional repressor PurR	0.133176	0.879695	-0.976673	0.662955	-0.420175	0.935465	-0.615102	0.645971	1.15633	0.0765132	0.873573	0.321967
STM14_1729	STM1431	sodB	superoxide dismutase	0.649939	0.17369	0.704513	0.0767717	0.430395	0.152396	0.742959	0.0596823	-1.49872	0.255507	-1.32843	0.318559
STM14_1731	STM1433	ydhD	hypothetical protein	0.656544	0.327699	0.922106	0.155785	1.17082	0.179427	-1.43127	0.296165	-0.354618	0.300601	-0.859968	0.244696
STM14_1732	STM1434	rnt	ribonuclease T	-0.394204	0.376003	-0.509383	0.210679	0.0304896	0.389832	-1.10952	0.391234	1.17262	0.910226	1.23024	0.417942
STM14_1733	STM1435	gloA	glyoxalase I	-0.645362	0.793633	-0.45888	0.582269	-0.096703	0.64022	-0.0991264	1.30408	1.06089	0.906933	0.310422	0.661586
STM14_1734	STM1436	nemA	N-ethylmaleimide reductase	0.513438	0.330377	0.27692	0.232078	0.340956	0.191308	1.1841	0.13622	-1.40653	0.491502	-1.19286	0.31281
STM14_1737	STM1439	ydhF	putative aldo/keto reductase	-0.801781	0.684529	-0.928253	0.773739	-0.140792	0.752902	0.142481	0.398736	0.92787	0.721279	1.13032	0.595185
STM14_1738	STM1440	sodC_2	superoxide dismutase	0.643781	0.504935	0.337598	0.50338	0.0197993	0.484155	0.330551	0.296296	0.0797856	0.348708	-2.10737	1.30104
STM14_1742	STM1444	slyA	transcriptional regulator SlyA	0.975441	0.279926	0.945367	0.518851	0.647154	0.306459	-0.422084	0.172985	-1.11787	0.310914	-1.21844	0.604417
STM14_1743	STM1445	slyB	putative outer membrane lipoprotein	1.0612	0.209207	0.849364	0.162248	-0.0705149	0.293895	0.359452	0.174522	-1.3514	0.296231	-1.30742	0.203189
STM14_1747	STM1449	tyrS	tyrosyl-tRNA synthetase	-0.836784	0.183679	-0.76843	0.158282	-0.515241	0.186046	-0.418419	0.0856435	1.29733	0.240561	1.60469	0.0838789
STM14_1748	STM1450	pdxY	pyridoxamine kinase	-0.791474	0.445701	-1.03169	0.677539	-0.316045	0.787817	0.294779	0.558047	1.24316	0.371883	0.743879	0.591312
STM14_1749	STM1451	gst	glutathionine S-transferase	0.78991	0.191986	0.805706	0.157938	0.499194	0.158126	0.365884	0.122549	-1.06998	0.296555	-1.83648	0.317655
STM14_1762	STM1462.S	ydgJ	putative oxidoreductase	0.743128	0.152689	0.615956	0.180335	0.627681	0.206154	0.555962	0.218761	-1.35909	0.284913	-1.46161	0.658234
STM14_1763	STM1463	add	adenosine deaminase	-1.00136	0.334115	-0.755183	0.250585	-0.216417	0.531876	-0.259151	0.269575	1.1892	0.339928	1.45616	0.669033
STM14_1768	STM1466	ydgA	putative periplasmic protein	0.969717	0.116995	1.0913	0.314514	0.536606	0.0915396	-0.429835	0.18377	-1.02038	0.19609	-1.4528	0.32302
STM14_1769	STM1467	manA	mannose-6-phosphate isomerase	-0.166885	0.850271	0.149663	0.400862	-0.58592	0.626574	1.58129	0.28852	-0.418781	0.467801	-1.13201	0.58817
STM14_1770	STM1468	fumA	fumarase A	0.79742	0.0997754	0.896911	0.0726991	0.896524	0.0609537	-0.00609115	0.0354311	-1.44054	0.141824	-1.26808	0.147882
STM14_1772	STM1469	fumC	fumarate hydratase	0.786519	0.401146	0.842985	0.294299	0.311603	0.181659	0.322649	0.182486	-0.853741	0.275713	-1.95922	0.365568
STM14_1779	STM1475	rstA	DNA-binding transcriptional regulator RstA	-0.090443	0.717419	-0.412455	0.661276	-0.646126	0.751221	-1.00602	0.556192	1.18798	0.294437	1.12753	0.259216
STM14_1785	STM1478	ydgH	putative periplasmic protein	-1.22906	0.404566	-0.468501	0.256161	-0.20013	0.353089	0.543281	0.435033	0.0540686	0.518294	1.85045	0.622983
STM14_1787	STM1479	pntA	NAD(P) transhydrogenase subunit alpha	0.617522	0.442081	0.786475	0.266528	0.987062	0.25887	0.103934	0.382903	-1.29656	0.544596	-1.30411	0.365169
STM14_1788	STM1480	pntB	pyridine nucleotide transhydrogenase	0.919426	0.281192	0.871341	0.159864	0.66251	0.342505	-0.0451649	0.205481	-1.41402	0.363585	-1.15988	0.399764
STM14_1800	STM1489	bioD_2	putative dithiobiotin synthetase	-1.07772	0.242997	-0.922203	0.099655	-0.753249	0.0708563	0.476815	0.0635435	1.20262	0.125939	1.23398	0.148989
STM14_1802	STM1491		proline/glycine betaine transport system	1.14579	0.0903094	1.0334	0.186294	0.4609	0.359688	-0.75415	0.457762	-1.03938	0	-1.03938	0
STM14_1804	STM1493		putative ABC transporter periplasmic component	0.872866	0.096355	0.832767	0.141604	0.654299	0.178298	-0.292645	0.895265	-1.39944	0	-0.674618	0.860373
STM14_1806	STM1495	ynfI	twin-argninine leader-binding protein DmsD	-0.603084	0	-0.603084	0	-0.603084	0	-0.515121	0.215465	1.47125	0.678219	0.978138	1.18911
STM14_1814	STM1502	speG	spermidine N1-acetyltransferase	0.623553	0.801173	0.328407	0.735261	0.0485412	0.390873	1.03586	0.0835979	-1.20773	0.269172	-1.21869	0.193258
STM14_1815	STM1503	ynfB	hypothetical protein	0.935672	0.177657	0.819324	0.385634	0.400411	0.13957	0.0351835	0.177166	-1.23669	0.291025	-1.23065	1.19667
STM14_1823	STM1509	ydfZ	putative cytoplasmic protein	-0.846319	0.291844	-0.813048	0.422857	-1.29973	0.113345	1.07418	0.0746656	0.918759	0.0787738	0.799372	0.0769769
STM14_1825	STM1511	ydfG	3-hydroxy acid dehydrogenase	0.235648	0.250791	0.440197	0.173876	-0.216387	0.348528	1.45568	0.251756	-1.25098	0.330751	-1.10443	0.461933
STM14_1826	STM1512	dcp	dipeptidyl carboxypeptidase II	0.684912	0.845509	-0.286972	0.803255	0.172458	0.4391	0.971709	0.908629	-1.08939	0.455648	-0.592841	0.527701
STM14_1830	STM1514	ydeJ	competence damage-inducible protein A	1.0859	0.0989917	1.11115	0.113948	0.0713439	1.13807	-0.725808	0.454317	-0.911282	1.21619e-16	-0.911282	0
STM14_1832	STM1515	ydeI	hypothetical protein	0.919309	0.337176	0.906068	0.284135	-0.128828	0.312561	0.179677	0.19683	-0.57842	0.308925	-2.01112	0.455142
STM14_1856	STM1538		putative hydrogenase-1 large subunit	1.17827	0.648971	1.14234	0.759528	-0.77745	0.20317	-0.675865	0	-0.675865	0	-0.675865	0
STM14_1859	STM1540		putative hydrolase	0.767757	0.0927729	0.776267	0.0645339	0.323602	0.114682	0.643307	0.103447	-1.44184	0	-1.44184	0
STM14_1860	STM1541		putative regulatory protein	0.564643	0.336951	0.689477	0.564408	0.491507	0.7596	0.453463	0.888906	-1.35403	0.132807	-1.02183	0.55597
STM14_1881	STM1558		putative glycosyl hydrolase	1.07935	0.236909	1.0598	0.234642	0.264232	0.258533	-0.457424	0.234731	-0.77231	0.154331	-1.62835	0.365317
STM14_1882	STM1559		putative glycosyl hydrolase	1.07584	0.203052	0.987762	0.307599	0.228358	0.312122	-0.470269	0.276733	-0.559123	0.219005	-1.77968	0.41907
STM14_1883	STM1560		putative alpha amylase	1.09749	0.313309	0.9788	0.252744	0.219472	0.32463	-0.924268	0.406128	-0.758095	0.261462	-0.810359	1.20259
STM14_1884	STM1561		putative lipoprotein	1.0387	0.0292413	0.974215	0.139535	0.906477	0.102109	-0.981463	0	-0.981463	0	-0.981463	0
STM14_1886	STM1563	osmC	putative envelope protein	0.604304	0.498335	0.55415	0.475349	-0.390181	0.421646	0.879032	0.360745	-0.482345	0.522738	-1.94253	0.321349
STM14_1888	STM1565	rpsV	30S ribosomal subunit S22	0.518972	0.0955072	0.688024	0.0938001	0.497172	0.0804807	0.865917	0.0780974	-1.49025	0.114889	-1.37117	0.0415861
STM14_1889	STM1566	sfcA	malate dehydrogenase	0.748336	0.261929	0.981306	0.351676	0.927847	0.154273	-0.288213	0.144853	-1.03979	0.32436	-1.53031	0.366099
STM14_1891	STM1567	adhP	alcohol dehydrogenase	0.940035	0.43663	0.897089	0.320368	-0.222809	0.253933	-0.145827	0.283703	-0.120252	0.118799	-2.13376	0.193159
STM14_1894	STM1570	fdnG	formate dehydorgenase-N alpha subunit	-0.844507	0.665564	-0.906948	0.635308	-0.48974	0.199823	-0.00694031	0.383328	1.25583	0.102084	1.24358	0.11196
STM14_1898	STM1572	nmpC	putative outer membrane porin precursor	-0.984507	0.195481	-0.801225	0.162287	-0.0531435	0.184475	-0.466018	0.346397	1.29395	0.109854	1.48985	0.0543571
STM14_1918	STM1586		putative periplasmic protein	0.986627	0.261126	0.957202	0.249322	0.963915	0.284004	-0.969915	1.21619e-16	-0.969915	1.21619e-16	-0.969915	0
STM14_1921	STM1588	yncC	putative DNA-binding transcriptional regulator	0.972419	0.300206	0.87464	0.293993	0.606106	0.456867	-0.556432	0.301066	-0.932204	0.807653	-1.14374	0.761363
STM14_1924	STM1589	yncB	putative NADP-dependent oxidoreductase	0.917392	0.262122	1.01081	0.0646113	0.248456	0.226098	-0.27358	0.306711	-0.500717	0.337016	-1.97931	0.361928
STM14_1929	STM1594	srfB	putative virulence protein	-0.479674	0	-0.479674	0	-0.479674	0	-0.479674	0	0.63664	0.97402	1.68325	1.57368
STM14_1934	STM1597	ydcW	gamma-aminobutyraldehyde dehydrogenase	0.372465	0.330918	0.528098	0.45174	-0.222163	0.258539	-1.00454	0.735711	1.21031	0.356629	-1.43734	0.16188
STM14_1936	STM1599	pdgL	periplasmic dipeptidase precursor	1.08407	0.151875	0.958834	0.170219	0.769049	0.194138	-0.757408	0.349533	-1.07892	0	-1.07892	0
STM14_1945	STM1607		putative outer membrane lipoprotein	0.8293	0.202584	0.982298	0.12577	0.850296	0.151897	-0.226949	0.287713	-1.36149	0.255031	-1.18504	0.130742
STM14_1946	STM1608	tehB	tellurite resistance protein TehB	0.617765	0.392615	0.811381	0.356792	0.116859	0.654129	0.358026	0.258994	-0.901362	0.708852	-1.44557	1.31204
STM14_1962	STM1622	mdoD	glucan biosynthesis protein D	0.257139	0.512088	0.275392	0.388983	0.636552	0.734362	-1.72329	0.598159	0.173477	0.287491	0.889374	0.701592
STM14_1964	STM1624		putative cytoplasmic protein	0.682204	0.452767	0.768401	0.334307	0.58428	0.325114	-1.06655	0.829946	0.192915	0.32136	-1.44974	0.812959
STM14_1966	STM1626	trg	methyl-accepting chemotaxis protein III	1.09845	0.563769	0.724579	0.884466	0.523907	0.380281	-0.809297	1.21619e-16	-0.809297	1.21619e-16	-0.830563	0.993162
STM14_1968	STM1627		alcohol dehydrogenase class III	1.05004	0.291725	1.08538	0.484022	0.152212	0.3816	-0.590566	0.413873	-0.778026	0.442287	-1.30244	0.530813
STM14_1982	STM1638		putative SAM-dependent methyltransferase	0.0314178	0.304676	0.096266	0.183194	0.34174	0.184355	-1.83762	0.342476	0.845187	0.314087	0.955379	0.391443
STM14_1984	STM1640	ydcF	putative inner membrane protein	0.822471	0.483734	0.815818	0.359692	0.561637	0.345379	0.0475161	0.413882	-0.91969	0.476342	-1.71081	0.4914
STM14_1985	STM1641	hrpA	ATP-dependent RNA helicase HrpA	-0.753776	0.591107	-0.741424	0.403282	-0.442482	0.224648	-0.479229	0.145582	1.52961	0.156452	1.10971	0.275388
STM14_1991	STM1647	ldhA	D-lactate dehydrogenase	0.486637	1.1713	0.883661	0.794143	-0.792764	0.154457	-0.568715	0.535878	0.471742	0.692231	-1.11722	0.255025
STM14_1995	STM1651	nifJ	putative pyruvate-flavodoxin oxidoreductase	0.508078	1.12289	0.796455	0.544982	0.236139	1.37224	-0.417741	0.919671	-0.515421	0.720672	-0.793195	0
STM14_1997	STM1652	ynaF	putative universal stress protein	0.528706	0.192156	0.447853	0.0385403	0.0861193	0.192301	1.21161	0.111254	-1.5007	0.26384	-1.11733	0.144291
STM14_2000	STM1654	ydaO	C32 tRNA thiolase	-0.309797	0.258894	-0.523747	0.710892	0.378831	0.864345	0.734428	0.828473	-0.251007	1.44449	0.146353	1.35849
STM14_2007	STM1660.S	fnr	fumarate/nitrate reduction transcriptional regulator	0.158073	0.510775	0.571674	0.527583	1.20137	0.547744	-0.33119	0.637764	-0.528956	0.935023	-1.00577	1.49795
STM14_2008	STM1661	ydaA	universal stress protein UspE	0.334681	0.258135	0.317442	0.195505	0.0143111	0.241371	1.41257	0.100531	-1.37748	0.482105	-1.04514	0.16796
STM14_2027	STM1679	mppA	periplasmic murein tripeptide transport protein	1.08763	0.164741	0.855279	0.305832	0.756607	0.198268	-1.06879	0.399941	-0.701193	0.279951	-1.01599	0.677677
STM14_2030	STM1682	tpx	thiol peroxidase	0.925854	0.155677	0.921063	0.085342	0.957409	0.0584974	-0.438056	0.0913559	-1.05975	0.19552	-1.48108	0.108371
STM14_2033	STM1683	tyrR	DNA-binding transcriptional regulator TyrR	0.38826	0.819363	-0.448497	0.621869	-0.690013	1.73932	-0.27562	1.01681	0.18945	0.754947	0.909623	0.453879
STM14_2036	STM1686	pspE	thiosulfate:cyanide sulfurtransferase (rhodanese)	0.245612	0.347857	0.430229	0.253939	0.20881	0.477814	1.26746	0.187801	-1.48954	0	-0.889462	0.694912
STM14_2040	STM1690	pspA	phage shock protein PspA	1.06491	0.240033	0.80129	0.342555	0.566344	0.48742	-1.50514	0.459096	-0.372383	0.384976	-0.54935	0.123979
STM14_2042	STM1692	sapA	peptide transport protein	-0.590347	0.118737	-0.5851	0.356544	-0.730757	0.377768	-0.541873	0	1.45929	0.747598	1.1178	0.646334
STM14_2053	STM1700	fabI	enoyl-(acyl carrier protein) reductase	-1.06193	0.363905	-0.790739	0.297692	-0.437334	0.565464	0.0263872	0.438368	1.32236	0.304405	1.19321	0.111974
STM14_2056	STM1702	rnb	exoribonuclease II	-0.86337	0.187657	-0.84723	0.179525	-0.509022	0.253756	-0.280354	0.245207	1.32811	0.148549	1.50329	0.222589
STM14_2060	STM1704	yciT	putative regulatory protein	-0.381052	0.363157	-0.757243	0.221861	-0.19109	0.879171	-0.797708	0.23472	1.23854	0.534763	1.23729	0.90685
STM14_2064	STM1707	pyrF	orotidine 5'-phosphate decarboxylase	-0.67045	0.354635	-0.553871	0.248312	-0.00713574	0.394864	-0.945609	0.680543	1.30076	0.16552	1.31089	0.267018
STM14_2069	STM1711	ribA	GTP cyclohydrolase II	0.24197	0.344754	0.318436	0.825465	0.0246242	0.766806	-1.04056	1.30606	-0.171948	1.01207	0.953524	0.322207
STM14_2070	STM1712	acnA	aconitate hydratase	0.31046	1.14426	0.817852	1.30665	0.0370992	0.327854	0.187964	0.123715	-0.310439	0.311249	-1.54586	0.170626
STM14_2072	STM1713	cysB	transcriptional regulator CysB	0.563132	0.406443	0.747844	0.263845	0.329084	0.770018	-0.471183	0.830117	-1.26853	1.1384	0.314028	0.591254
STM14_2075	STM1714	topA	DNA topoisomerase I	-0.671663	0.197505	-0.755219	0.416259	-0.516116	0.146876	-0.537081	0.175089	1.24713	0.393606	1.59136	0.431686
STM14_2077	STM1715	yciN	hypothetical protein	0.275883	1.13086	0.32981	0.660648	0.281058	0.385421	0.190563	0.972318	-0.739869	1.15565	-0.365638	1.30523
STM14_2078	STM1716	sohB	putative periplasmic protease	0.454527	0.991117	0.704379	0.582225	0.624462	0.75692	-0.704799	0.887552	-0.783543	0.802431	-0.130308	1.00137
STM14_2080	STM1717	yciK	short chain dehydrogenase	0.953938	0.224955	0.825945	0.253558	0.717394	0.328674	-0.514621	0.442802	-1.33953	0.64797	-0.605991	0.72711
STM14_2082	STM1719	yciL	23S rRNA pseudouridylate synthase B	-0.808833	0.246622	-0.851648	0.195819	-0.346538	0.0601441	-0.470728	0.187137	1.47161	0.108417	1.33594	0.115095
STM14_2092	STM1729	yciF	putative cytoplasmic protein	1.06174	0.36518	0.939767	0.472672	-0.209213	0.579439	-1.28277	0.355837	0.154039	0.221457	-1.09995	0.281594
STM14_2093	STM1730	yciE	putative cytoplasmic protein	0.967269	0.44462	0.779819	0.585591	-0.664526	0.75078	-1.00167	0.376187	0.55007	0.247986	-1.2787	0.249211
STM14_2094	STM1731		putative catalase	1.17093	0.324103	0.957885	0.454456	-0.562001	0.553503	-0.728921	0.289508	0.0191849	0.113257	-1.56662	0.111522
STM14_2095	STM1732	ompW	outer membrane protein W	0.998926	0.150881	0.947801	0.12648	0.99666	0.19565	-0.979188	1.21619e-16	-0.979188	1.21619e-16	-0.979188	0
STM14_2101	STM1738	yciI	YciI-like protein	0.691362	0.165158	0.597863	0.20602	0.241146	0.27586	0.64894	0.221235	-1.58775	0.947386	-0.766767	0.383558
STM14_2106	STM1742	oppF	oligopeptide transport protein	0.554108	0.782556	1.10985	0.455609	0.97727	0.32945	-0.738385	0.50917	-0.946252	1.21619e-16	-0.946252	0
STM14_2107	STM1743	oppD	oligopeptide transporter ATP-binding component	1.07907	0.872896	0.704542	1.07442	-0.170782	0.85026	-0.443106	0.717412	-0.735989	1.21619e-16	-0.735989	0
STM14_2110	STM1746.S	oppA	oligopeptide transport protein	0.613791	0.593703	1.06949	0.757755	0.689988	0.254641	-0.890613	0.280235	-0.225659	0.18151	-1.54051	0.0994597
STM14_2113	STM1749	adhE	bifunctional acetaldehyde-CoA/alcohol dehydrogenase	-0.929912	0.0728515	-0.893505	0.0809853	-1.14143	0.0425794	0.710473	0.046915	1.13857	0.0862063	1.10298	0.0895887
STM14_2114	STM1750	tdk_2	thymidine kinase	-0.322735	0.952341	-0.407891	1.14322	-0.174029	1.12634	-0.652259	0.832837	0.965822	0.0956948	0.799624	0.230396
STM14_2116	STM1751	hns	global DNA-binding transcriptional dual regulator H-NS	-1.01704	0.451383	-0.687851	0.520011	-0.349898	0.234222	-0.186715	0.274456	1.49511	0.47266	0.944651	0.286013
STM14_2118	STM1752	galU	UTP--glucose-1-phosphate uridylyltransferase subunit	0.796435	1.31332	0.23703	0.828748	-0.109294	0.794978	-0.989789	0.763966	-0.109335	0.332356	0.207783	1.04278
STM14_2122	STM1756	purU	formyltetrahydrofolate deformylase	-0.204921	0.835728	-0.495344	0.795421	0.446623	0.449195	-0.854214	1.00927	0.958992	0.769297	0.446609	0.907525
STM14_2131	STM1763	narH	nitrate reductase 1 beta subunit	0.758478	0.233155	1.03272	0.0661995	1.14386	0.057807	-1.21708	0.0944722	-0.696126	0.0968771	-0.960853	0.103312
STM14_2132	STM1764	narG	nitrate reductase 1 alpha subunit	0.794865	0.24944	0.968132	0.0799594	1.1722	0.0795694	-1.12659	0.346457	-0.792863	0.200363	-0.937526	0.0885204
STM14_2137	STM1767	narL	transcriptional regulator NarL	0.82154	0.263555	1.01846	0.164193	0.80423	0.503799	-1.19097	0.337805	-0.376545	0.338211	-1.21296	0.41132
STM14_2139	STM1769	ychN	putative sulfur reduction protein	0.515527	0.493175	0.416946	0.630768	0.402716	0.461341	0.711486	0.407787	-1.02778	1.03788	-1.32699	0.641188
STM14_2140	STM1770	chaB	cation transport regulator	0.979431	0.397558	1.0046	0.174968	0.547543	0.290157	-1.20017	0.237666	-0.247776	0.142241	-1.35167	0.174507
STM14_2142	STM1772	kdsA	2-dehydro-3-deoxyphosphooctonate aldolase	0.603608	0.20913	0.886317	0.543233	0.529375	0.639392	0.256955	0.475444	-1.28176	0.633379	-1.22705	0.464277
STM14_2146	STM1776	prfA	peptide chain release factor 1	-0.821926	0.308795	-0.618984	0.22554	-0.381418	0.1388	-0.646736	0.258183	1.40031	0.219725	1.41243	0.386299
STM14_2149	STM1778	lolB	outer membrane lipoprotein LolB	1.07078	0.230977	0.930013	0.170329	0.564677	0.257542	-0.809572	0.537056	-1.12951	0.519753	-0.657248	0.558844
STM14_2150	STM1779	ipk	4-diphosphocytidyl-2-C-methyl-D-erythritol kinase	-0.161696	0.483435	0.0688433	0.912181	1.67142	1.82598	-0.184062	0.562331	-0.50242	0	-0.50242	0
STM14_2153	STM1780	prsA	ribose-phosphate pyrophosphokinase	-0.915377	0.459209	-0.573307	0.280007	-0.253727	0.342004	-0.641137	0.141814	1.41282	0.180905	1.32923	0.238984
STM14_2156	STM1783.S	pth	peptidyl-tRNA hydrolase	-0.926266	0.744595	-0.374535	0.21949	-0.0210472	0.423059	-0.775991	0.161266	1.36659	0.50213	1.08636	0.419974
STM14_2157	STM1784	ychF	translation-associated GTPase	-0.849196	0.0988138	-0.805674	0.137694	-0.395179	0.121968	-0.44552	0.0733533	1.52491	0.212879	1.2584	0.279784
STM14_2161	STM1786		hydrogenase-1 small subunit	-0.629479	0	-0.629479	0	-0.629479	0	1.86938	0.232641	-0.216275	0.592782	0.0382582	0.677872
STM14_2162	STM1787		hydrogenase 1 large subunit	-0.786028	0	-0.676093	0.269285	-0.854467	0.136878	1.76095	0.0822741	0.25368	0.435365	0.0256955	0.641623
STM14_2167	STM1792		putative cytochrome oxidase subunit I	-0.667281	0	-0.667281	0	-0.667281	0	1.88811	0.108992	0.00312129	0.51125	-0.167717	0.579448
STM14_2170	STM1795		putative glutamic dehyrogenase-like protein	0.822016	0.154849	1.0731	0.263061	1.01443	0.129414	-1.06432	0.0894928	-0.965292	0.191723	-0.81269	0.22436
STM14_2172	STM1796	treA	trehalase	0.869172	0.122041	0.96066	0.146859	0.430134	0.112381	-0.0799432	0.150573	-0.666807	0.138814	-2.05476	0.235109
STM14_2176	STM1800	ldcA	L,D-carboxypeptidase A; catalyzes the release of D-alanine from L-alanyl-D-glutamyl-meso-diaminopimelyl-D-alanine	-0.26743	1.08602	-0.483605	0.68056	-0.122416	0.359364	0.147984	1.36131	0.626882	1.16758	0.0866711	0.797048
STM14_2179	STM1803	dadA	D-amino acid dehydrogenase small subunit	0.649854	0.487365	0.856792	0.56	0.908986	0.344363	-1.31818	0.354324	-0.0932943	0.336064	-1.05174	0.71886
STM14_2181	STM1804.S	ycgB	hypothetical protein	0.289243	1.67282	-0.0355745	0.836749	-0.385525	0.216928	0.936348	0.879561	-0.5598	0	-0.5598	0
STM14_2182	STM1805	fadR	fatty acid metabolism regulator	-0.956135	0.990356	-0.804573	0.561799	-0.371694	0.309009	0.216216	0.53492	0.927017	0.3166	1.29791	0.260013
STM14_2186	STM1809		putative cytoplasmic protein	0.61577	0.237303	0.638694	0.128997	0.092969	0.173177	0.930078	0.183149	-1.17984	0.26368	-1.60003	0.704746
STM14_2191	STM1812	ycgM	hypothetical protein	0.853623	0.15544	0.744222	0.220499	-0.0700171	0.434148	0.369995	0.276612	-0.740647	0.837411	-1.77077	0.777103
STM14_2192	STM1813	ycgL	putative cytoplasmic protein	0.162116	0.577884	-0.0800602	0.338835	0.0909744	0.862652	-1.47555	0.882942	0.999868	0.563766	0.499464	0.4992
STM14_2193	STM1814	minC	septum formation inhibitor	0.92227	0.317596	0.816621	0.455098	0.586684	0.593497	-0.499049	0.498972	-1.16331	0.907698	-0.701478	0.570106
STM14_2194	STM1815	minD	cell division inhibitor MinD	0.881899	0.121346	0.870747	0.193515	0.670274	0.149495	0.0713504	0.0784147	-1.40632	0.362514	-1.29679	0.340554
STM14_2195	STM1816	minE	cell division topological specificity factor MinE	0.859274	0.0396045	0.627125	0.139797	0.654966	0.094404	0.464349	0.159764	-1.44063	0.212156	-1.42014	0.255498
STM14_2201	STM1819	slp	putative outer membrane protein	-0.241555	1.11034	0.332438	0.77163	0.111534	0.171432	0.484364	0.487942	-0.380805	1.77137	-0.403198	0.547808
STM14_2202	STM1820	yeaZ	putative molecular chaperone	0.0132637	1.24804	-0.790504	0	-0.319557	0.738298	-0.790504	0	0.939935	0.620679	1.26127	0.16139
STM14_2204	STM1822	yoaB	putative translation initiation inhibitor	-0.290148	0.552458	-0.714588	0.731616	-0.443056	0.548367	-0.329744	1.08974	0.849771	0.935924	1.17012	0.504028
STM14_2208	STM1826	sdaA	L-serine deaminase I/L-threonine deaminase I	0.734534	0.435318	1.0191	0.259569	1.12056	0.151089	-0.874747	0.190151	-0.892858	0.368046	-1.09961	0.17021
STM14_2212	STM1830	manX	mannose-specific enzyme IIAB	0.757289	0.142584	0.927791	0.161604	0.537492	0.0963522	0.273677	0.161027	-1.53012	0.304814	-1.18045	0.323325
STM14_2213	STM1831	manY	mannose-specific enzyme IIC	0.656656	0.222376	0.991326	0.11126	0.184344	0.410724	0.50991	0.26116	-1.49859	0.159645	-1.1733	0.430378
STM14_2214	STM1832	manZ	mannose-specific PTS system protein IID	0.791029	0.0940892	0.860604	0.0824663	0.265741	0.126336	0.518214	0.134812	-1.41	0.166737	-1.4055	0.490435
STM14_2220	STM1837	cspC	cold shock-like protein CspC	0.748614	0.526091	0.883725	0.214444	0.654395	0.242192	0.00631064	0.395454	-1.34146	0.712649	-1.10018	0.403643
STM14_2228	STM1842	kdgR	putative transcriptional repressor	-0.235938	0.758512	0.115487	0.477555	0.402092	0.482146	-1.51652	0.612269	0.761791	0.609744	0.91068	0.54566
STM14_2231	STM1844	htpX	heat shock protein HtpX	0.722654	0.379021	1.03669	0.184042	0.928906	0.341195	-0.524138	0.706031	-1.16707	0.181107	-1.03112	0
STM14_2232	STM1845	prc	carboxy-terminal protease	-0.12011	0.603951	-0.567998	1.03648	0.475415	0.314919	-0.998975	0.771445	1.15664	0.528281	0.320249	0.771365
STM14_2233	STM1846	proQ	putative solute/DNA competence effector	-0.856639	0.253679	-0.654671	0.24235	-0.251229	0.216999	-0.652473	0.241938	1.50138	0.253825	1.24484	0.203203
STM14_2234	STM1847	yebR	putative nucleotide-binding protein	0.360966	0.528147	0.415483	0.606173	0.929037	0.473954	-1.42842	0.626537	0.0728688	1.17465	-0.0603845	0.473893
STM14_2236	STM1849		putative inner membrane protein	0.868425	0.358687	0.781275	0.423568	0.618856	0.215408	-1.24909	0.491387	-0.370699	0.886994	-0.663727	0.915093
STM14_2239	STM1851		putative cytoplasmic protein	0.937099	0.247536	0.896849	0.111566	0.602973	0.254958	0.0326864	0.265661	-1.36117	0	-1.36117	0
STM14_2244	STM1855	sopE2	type III-secreted effector protein	1.09072	0.184925	0.797659	0.440833	1.01318	0.0441682	-0.961437	1.21619e-16	-0.961437	1.21619e-16	-0.961437	0
STM14_2278	STM1873		hypothetical protein	0.93552	0.249661	0.953808	0.145458	0.84468	0.270141	-0.580009	0.598623	-1.06571	0.252212	-1.2101	0
STM14_2280	STM1875	yobA	hypothetical protein	0.925739	0.534204	1.01323	0.352752	0.882719	0.196956	-0.970141	0.0875934	-0.934382	0	-0.934382	0
STM14_2281	STM1876	holE	DNA polymerase III subunit theta	-0.795619	0.00287943	-0.796795	1.21619e-16	0.186723	0.413666	-0.796795	1.21619e-16	1.41803	0.123695	1.27004	0.335196
STM14_2285	STM1880	yebE	putative inner membrane protein	0.400627	0.629377	0.457286	0.382965	-0.00653931	0.847646	0.475067	0.464139	-0.0916483	1.23776	-1.85546	0
STM14_2286	STM1881	yebF	hypothetical protein	0.668884	0.967459	0.58174	0.932783	-0.242314	1.214	-0.146652	0.894391	-0.523299	0.835609	-0.628697	0.76473
STM14_2289	STM1884	eda	keto-hydroxyglutarate-aldolase/keto-deoxy- phosphogluc	-0.244386	0.664608	-0.103014	0.548774	-0.510493	0.70888	1.58209	0.325194	-0.719125	0.9599	-0.26286	0.510103
STM14_2290	STM1885	edd	phosphogluconate dehydratase	-0.949315	0	-0.949315	0	-0.949315	0	0.690569	0.328472	0.968902	0.178543	1.30805	0.425828
STM14_2292	STM1886	zwf	glucose-6-phosphate 1-dehydrogenase	0.7778	0.368615	0.832198	0.338966	1.08518	0.432539	-1.18061	0.316803	-0.923957	0.601814	-0.343327	0.374087
STM14_2296	STM1888	pykA	pyruvate kinase	-0.990012	0.306962	-0.981019	0.371324	-0.720618	0.207437	1.06326	0.256466	0.535542	0.241136	1.27897	0.322248
STM14_2297	STM1889	msbB	lipid A biosynthesis (KDO)2-(lauroyl)-lipid IVA acylt	0.0936724	0.420748	-0.422579	1.01733	0.468123	0.653117	-1.41787	0.00135248	0.923263	0.552765	0.76714	0.44774
STM14_2300	STM1891	znuA	high-affinity zinc transporter periplasmic component	-0.519147	0.418729	-0.227611	0.218716	-0.482745	0.669096	-1.05673	0.441691	1.23975	0.554534	1.32835	0.250307
STM14_2304	STM1895	ruvA	Holliday junction DNA helicase motor protein	-0.0175669	0.74407	-0.489836	0.437619	-0.211103	1.15407	-0.531598	0.639108	0.15952	1.21801	1.53033	0.572441
STM14_2310	STM1899	yebC	hypothetical protein	-0.725997	0.508759	-0.609878	0.313453	-0.479666	0.43418	-0.619642	0.27267	1.528	0.275289	1.12095	0.28603
STM14_2312	STM1901	aspS	aspartyl-tRNA synthetase	-0.93268	0.134278	-0.866699	0.0980298	-0.498444	0.122452	-0.201109	0.11645	1.32217	0.110532	1.51593	0.121407
STM14_2317	STM1905	yecO	putative SAM-dependent methyltransferase	-0.908635	0.874893	-0.650321	0.646292	-0.244303	0.705853	-0.231421	0.323775	1.29635	0.334342	0.985344	0.403552
STM14_2322	STM1909	argS	arginyl-tRNA synthetase	-0.78886	0.26421	-0.743935	0.297958	-0.34706	0.284087	-0.541392	0.289954	1.33095	0.421939	1.46191	0.24643
STM14_2330	STM1915	cheZ	chemotaxis regulator CheZ	-0.378227	0.30065	-0.777333	0.452793	-0.730806	0.187114	-0.509203	0.268262	0.92942	0.399064	1.83382	0.695567
STM14_2331	STM1916	cheY	chemotaxis regulatory protein CheY	-0.669057	0.140282	-0.693375	0.302357	-0.448673	0.115799	-0.687993	0.183539	1.28926	0.366134	1.59042	0.293826
STM14_2332	STM1917	cheB	chemotaxis-specific methylesterase	-0.151518	0.260866	-0.863245	0.506025	-0.469895	0.225019	-0.699844	0.846031	0.940145	0.351153	1.63159	0.465406
STM14_2334	STM1919	cheM	methyl accepting chemotaxis protein II	0.0530187	0.331162	-0.27982	0.655775	-0.267118	0.55087	-1.36126	0.443978	0.700003	0.231978	1.5992	0.598989
STM14_2335	STM1920	cheW	purine-binding chemotaxis protein	-0.154619	0.236681	-0.371031	0.266963	-0.170876	0.122177	-1.42984	0.28736	1.08238	0.296595	1.48054	0.324447
STM14_2336	STM1921	cheA	chemotaxis protein CheA	-0.288932	0.195558	-0.410967	0.293322	-0.0429548	0.171893	-1.39097	0.103104	1.11652	0.207786	1.50447	0.345015
STM14_2344	STM1927	yecG	universal stress protein UspC	-0.481675	0.128378	-0.229762	0.340326	-0.606579	0.144989	2.00596	0.140733	-0.534085	0	-0.534085	0
STM14_2345	STM1928	otsA	trehalose-6-phosphate synthase	0.862677	0.256035	0.642277	0.271245	0.18601	0.277134	0.543522	0.119362	-1.15847	0.385818	-1.52101	1.01667
STM14_2346	STM1929	otsB	trehalose-6-phosphate phosphatase	0.892116	0.251223	0.833848	0.282231	0.312372	0.303481	0.271453	0.223137	-1.06227	0.499764	-1.7151	0.255535
STM14_2352	STM1934		putative outer membrane lipoprotein	-0.543703	0.240081	-0.402414	0.586167	-0.551897	0.179638	-0.641716	0	0.80265	0.918574	1.72967	0.896506
STM14_2353	STM1935	ftn	ferritin	0.780191	0.170004	0.979577	0.0643449	1.11304	0.192992	-0.671764	0.254385	-1.35011	0.199381	-0.719884	0.198602
STM14_2356	STM1938	yecA	hypothetical protein	-0.369012	0.32079	-0.326562	0.467233	0.407726	0.332803	1.4812	0.480104	-1.30937	0.473032	0.377893	0.464371
STM14_2365	STM1947	uvrY	response regulator	-0.56269	0.651533	0.101052	0.410987	-0.256719	0.805108	-0.834992	0.434004	1.18433	1.13779	0.425166	1.02095
STM14_2367	STM1949	yecF	hypothetical protein	-0.927272	1.7816	-0.0153906	0.433604	-0.169374	0.334292	0.0839503	0.310956	0.536537	0.764122	0.652637	0.753397
STM14_2371	STM1953	yedO	D-cysteine desulfhydrase	0.360148	0.624451	0.597017	0.736002	-0.166707	1.38399	-0.47609	1.04763	0.465153	0.664129	-1.25263	0.55978
STM14_2372	STM1954	fliY	cystine transporter subunit	0.772147	0.325193	1.09217	0.18185	0.836786	0.203485	-0.476203	0.15642	-0.927997	0.355346	-1.52696	0.11377
STM14_2373	STM1955	fliZ	protein FliZ	-0.770102	0.0404895	-0.753572	0	0.228178	0.319545	-0.753572	0	1.12763	0.321658	1.49625	1.00047
STM14_2378	STM1959	fliC	flagellin	0.3493	0.0874376	-1.63229	0.767883	0.535989	0.160128	0.118469	0.195396	-0.218374	0.0897469	1.53835	0.0235115
STM14_2380	STM1960	fliD	flagellar capping protein	-0.466928	0	-0.466928	0	-0.466928	0	-0.466928	0	0.182264	0.74244	2.29471	0.853487
STM14_2382	STM1962	fliT	flagellar biosynthesis protein FliT	-0.40354	6.08094e-17	-0.40354	6.08094e-17	-0.40354	0	-0.40354	6.08094e-17	0.0832157	0.796865	2.09465	1.48893
STM14_2384	STM1964	yedD	hypothetical protein	-0.738395	0.701552	-0.362495	0.490523	-0.134029	0.854138	-0.806967	0.597288	1.11521	0.303033	1.323	0.366159
STM14_2390	STM1969	fliF	flagellar MS-ring protein	-0.632633	0	-0.632633	0	-0.632633	0	-0.632633	0	1.26021	0.156976	1.58917	0.902077
STM14_2391	STM1970	fliG	flagellar motor switch protein G	-0.767274	0.0875121	-0.505147	0.316272	-0.559654	0.343786	-0.731547	0	1.34658	0.100035	1.54573	0.176042
STM14_2396	STM1975	fliL	flagellar basal body-associated protein FliL	-0.490485	0	-0.490485	0	-0.490485	0	-0.490485	0	0.514013	0.945466	1.92665	1.26553
STM14_2397	STM1976	fliM	flagellar motor switch protein FliM	-0.640928	1.21619e-16	-0.622279	0.04568	-0.640928	0	-0.640928	1.21619e-16	1.26849	0.346976	1.59439	0.745842
STM14_2407	STM1986	yedP	mannosyl-3-phosphoglycerate phosphatase	1.02089	1.40475	0.229914	1.17438	0.0766991	1.12985	-0.488225	0	-0.488225	0	-0.488225	0
STM14_2420	STM1996	cspB	putative cold-shock protein	-0.545325	0.297852	-1.1294	0.30262	-0.0971599	1.0202	1.5947	0.382439	0.323197	0.279678	-0.267599	0.262614
STM14_2495	STM2009	amn	AMP nucleosidase	1.06375	0.203816	0.924071	0.130064	0.726415	0.375494	-0.718253	0.646906	-1.05231	0	-1.05231	0
STM14_2503	STM2015	erfK	hypothetical protein	0.825029	0.396842	0.610414	0.339916	0.391698	0.937666	0.279959	0.440331	-1.25592	0.509549	-1.08092	1.03091
STM14_2504	STM2016	cobT	nicotinate-nucleotide--dimethylbenzimidazole phosphor	1.07007	0.291889	0.808584	0.173885	0.137215	0.094466	0.314024	0.175129	-1.37049	0	-1.37049	0
STM14_2507	STM2019	cbiP	cobyric acid synthase	-0.34232	0.352626	-0.548861	0.370981	-0.966842	0.627147	-0.401255	0.968792	0.931212	0.463445	1.50868	0.637807
STM14_2512	STM2024	cbiL	cobalt-precorrin-2 C(20)-methyltransferase	0.838891	0.0690985	0.738306	0.0955314	0.400056	0.0593153	0.556109	0.0637414	-1.50013	0.0301168	-1.34983	0.196586
STM14_2513	STM2025	cbiK	vitamin B12 biosynthetic protein	-0.491876	0.562712	-0.0364178	0.22104	0.832503	0.583436	1.49487	0.232154	-0.988076	0.482373	-0.800256	0.468781
STM14_2515	STM2027	cbiH	precorrin-3B C17-methyltransferase	0.838646	0.10254	0.699772	0.0567441	0.600521	0.0678084	0.424177	0.0957232	-1.61871	0	-1.11635	0.402224
STM14_2517	STM2029	cbiF	vitamin B12 biosynthetic protein	0.839858	0.0978055	0.750794	0.128904	0.689017	0.108986	0.312069	0.230884	-1.52472	0.17069	-1.25602	0.146775
STM14_2521	STM2033	cbiC	precorrin-8X methylmutase	0.475836	0.473963	0.586768	0.223118	0.660863	0.184286	0.655015	0.320861	-1.77175	0.446649	-0.579667	0.172792
STM14_2527	STM2038	pduA	polyhedral body protein	0.433407	0.384078	0.232655	0.436037	0.375632	0.288577	1.26736	0.199269	-1.33164	0	-1.2783	0.106671
STM14_2529	STM2040	pduC	propanediol dehydratase large subunit	0.488765	0.278583	0.247581	0.660789	0.245195	0.234884	1.25618	0.0632085	-1.29359	0	-1.29359	0
STM14_2530	STM2041	pduD	propanediol dehydratase medium subunit	0.458704	0.422419	-0.0637806	0.867434	0.167406	0.418094	1.38166	0.163334	-1.13291	2.43238e-16	-1.13291	0
STM14_2531	STM2042	pduE	propanediol dehydratase small subunit	0.405326	0.42873	0.178713	0.906857	0.12973	0.234787	1.18771	0.128412	-0.791451	0.634357	-1.60017	0
STM14_2534	STM2045	pduJ	polyhedral body protein	0.474916	0.221765	0.35082	0.35013	0.418654	0.0859024	1.18385	0.109512	-1.37322	0	-1.37322	0
STM14_2548	STM2059	yeeX	hypothetical protein	-0.502466	0.769008	-0.850346	0.448895	-1.01291	0.415908	0.53529	0.654061	0.686884	0.417518	1.20886	1.02524
STM14_2551	STM2061	sbmC	DNA gyrase inhibitor	0.882665	0.142184	0.962448	0.366552	0.780917	0.122204	-0.292066	0.242633	-1.17482	0.28394	-1.34826	0.49963
STM14_2554	STM2064	phsB	thiosulfate reductase electron transport protein	0.117246	0.248245	0.252558	0.142854	-0.15887	0.144272	1.52187	0.0854655	-1.45072	0.670129	-0.502562	0.219904
STM14_2555	STM2065	phsA	thiosulfate reductase precursor	-0.00243948	0.147201	0.0262309	0.280126	-0.161038	0.0617997	1.67888	0.101699	-1.44811	0.254904	-0.220801	0.323676
STM14_2557	STM2066	sopA	secreted effector protein	1.16447	0.106115	0.887395	0.319799	0.797553	0.0544977	-0.968837	1.21619e-16	-0.968837	1.21619e-16	-0.968837	0
STM14_2564	STM2070	yeeZ	putative dehydratase	-0.496319	0.692749	-0.637833	0.544596	-1.06833	0.390615	0.718011	0.335801	0.758177	0.991418	0.555279	1.28083
STM14_2565	STM2071	hisG	ATP phosphoribosyltransferase	0.459023	0.638777	0.338057	0.561355	1.19888	0.387197	-0.707968	0.66292	-0.399518	0.621953	-0.733268	1.73091
STM14_2566	STM2072	hisD	histidinol dehydrogenase	0.66406	0.847657	0.869923	0.364878	0.401659	0.823611	0.173461	0.727886	-1.18513	0	-1.18513	0
STM14_2568	STM2074	hisB	imidazole glycerol-phosphate dehydratase/histidinol p	0.573357	0.364913	0.80408	0.0813816	0.782947	0.531068	-0.600134	0.745944	-0.574206	0.941325	-1.08759	1.29974
STM14_2571	STM2077	hisF	imidazole glycerol phosphate synthase subunit HisF	0.664255	0.869923	0.545188	0.903755	-0.0540555	0.768098	-0.0573924	0.870778	-0.290117	1.13709	-1.23885	0
STM14_2573	STM2079	wzzB	lipopolysaccharide O-antigen chain length regulator	1.08388	0.0889406	0.89853	0.203262	0.782617	0.143488	-1.23271	0.201429	-0.728173	0.33225	-0.814906	0.461622
STM14_2574	STM2080	udg	UDP-glucose/GDP-mannose dehydrogenase	0.684352	0.0956751	0.359321	0.229936	0.256106	0.247514	1.09626	0.213233	-1.3864	0	-1.3864	0
STM14_2575	STM2081	gnd	6-phosphogluconate dehydrogenase	0.416237	0.236632	0.945674	0.257036	1.25618	0.236073	-1.54484	0.242024	-0.547098	0.195634	-0.16114	0.517055
STM14_2576	STM2082	rfbP	undecaprenol-phosphate galactosephosphotransferase/O-	-0.00857439	0.939195	-0.0087421	1.00657	0.292133	0.332018	0.152824	0.478175	-0.444069	1.88274	0.170711	0.42579
STM14_2577	STM2083	rfbK	phosphomannomutase	-0.449579	1.00128	0.296745	0.232631	0.432292	0.537435	0.267913	1.06354	0.266113	0.944757	-1.00408	1.56576
STM14_2578	STM2084	rfbM	mannose-1-phosphate guanylyltransferase	-0.802505	0.368391	-0.805923	0.435602	-0.389998	0.445266	-0.380062	0.309124	1.34666	0.394048	1.35274	0.170197
STM14_2580	STM2086	rfbU	mannosyl transferase	0.0456497	0.280283	-0.0987698	0.831582	0.106624	0.561475	-1.11182	0.554409	0.341793	1.47998	1.1281	0.36082
STM14_2584	STM2090	rfbH	CDP-6-deoxy-D-xylo-4-hexulose-3-dehydrase	0.371256	0.56559	1.05295	0.135678	1.31065	0.258735	-0.452876	0.207948	-0.970529	0.227076	-1.31185	0.415221
STM14_2585	STM2091	rfbG	CDP glucose 4,6-dehydratase; CDP-glucose 4,6-dehydratase (SW:RFBG_SALTY); LPS side chain defect	-0.270514	0.769806	0.40419	0.278911	1.33508	0.481191	0.496601	0.872479	-0.97914	0.873005	-0.811783	0.553673
STM14_2586	STM2092	rfbF	glucose-1-phosphate cytidylyltransferase	0.182366	0.562768	0.0418094	0.523802	0.113159	1.17573	0.939795	0.742873	-1.13642	0.770237	-0.154478	1.26058
STM14_2587	STM2093	rfbI	CDP-6-deoxy-delta-3,4-glucoseen reductase; catalyzes the formation of 3,6-dideoxy-D-glycero-D-glycero-4-hexulose	-0.791438	0.654829	-0.626233	0.160338	-0.392771	0.395009	-0.429236	0.480479	1.13782	0.655184	1.45641	0.53935
STM14_2588	STM2094	rfbC	dTDP-4,deoxyrhamnose 3,5 epimerase; DTDP-4-dehydrorhamnose 3,5-epimerase (SW:RFBC_SALTY)	-0.442738	1.58284	-0.123996	0.937843	-0.0739105	0.486742	-0.0784624	1.24588	0.463967	0.544071	0.345755	0.584963
STM14_2589	STM2095	rfbA	dTDP-glucose pyrophosphorylase	-0.429446	0.598677	-0.722046	0.859415	0.187437	0.492027	-0.120334	0.717853	0.324889	1.36593	1.23297	0.754343
STM14_2590	STM2096	rfbD	dTDP-4-dehydrorhamnose reductase	-0.831102	0.363446	-0.692337	0.533106	0.464741	0.89224	-0.552991	0.758033	1.13357	0.435296	0.949551	0.74704
STM14_2591	STM2097	rfbB	dTDP-glucose 4,6 dehydratase; NAD(P) binding; catalyzes the formation of dTDP-4-dehydro-6-deoxy-D-glucose from dTDP-glucose	-0.751457	0.501512	-0.994622	0.197784	0.0954543	0.364687	-0.479785	0.207996	1.47567	0.250491	1.02984	0.435352
STM14_2592	STM2098	galF	UTP--glucose-1-phosphate uridylyltransferase subunit	0.930433	0.368137	1.01714	0.197193	0.555874	0.186877	-0.859181	0.604967	-0.789819	0.706428	-1.00374	0.534901
STM14_2616	STM2120	asmA	putative assembly protein	0.422841	1.48296	0.595196	1.01961	0.684416	1.07025	-0.492298	0.418941	-0.66333	1.21619e-16	-0.478028	0.370604
STM14_2617	STM2121	dcd	deoxycytidine triphosphate deaminase	0.526741	0.577558	0.85585	0.271679	0.69707	0.401533	0.132748	0.575982	-1.094	0.824854	-1.32908	0.595235
STM14_2618	STM2122	udk	uridine kinase	-1.13997	0.973256	-0.369084	0.63869	-0.376833	0.585715	0.0480193	0.623992	1.02666	0.394024	1.0284	0.490228
STM14_2634	STM2136	yegQ	putative protease	-0.451399	0.478417	-0.715359	0.64921	-0.295276	0.198382	-0.841283	0.331368	1.40831	0.202505	1.19488	0.35444
STM14_2642	STM2141	fbaB	fructose-bisphosphate aldolase	0.934821	0.148074	1.00337	0.18761	0.203432	0.183825	-0.059551	0.192286	-0.681363	0.15035	-1.99935	0.152026
STM14_2650	STM2148		putative periplasmic protein	0.116618	0.526876	0.00224652	0.2801	-0.0429988	0.734118	0.598411	1.97774	-0.516204	0.834437	-0.258609	0.391757
STM14_2655	STM2152	stcA	putative fimbrial-like protein	-0.446095	0.378472	-0.46207	0	-0.413603	0.0969353	1.95402	0.640636	-0.46207	0	-0.46207	0
STM14_2657	STM2154	mrp	putative ATPase	-0.637885	0.69273	-0.616003	0.285204	0.112822	0.304633	-0.940761	0.331415	1.43263	0.247251	1.03021	0.374854
STM14_2658	STM2155	metG	methionyl-tRNA synthetase	-0.807125	0.445381	-0.454119	0.208892	9.14374e-05	0.309708	-0.943883	0.249841	1.17146	0.326843	1.55041	0.324285
STM14_2669	STM2165	yehZ	putative transport protein	0.823032	0.343793	0.807075	0.294823	0.396149	0.125649	0.313054	0.167805	-0.891795	0.162256	-1.9732	0.200446
STM14_2670	STM2166	bglX	periplasmic beta-D-glucoside glucohydrolase	0.770378	0.308093	0.762358	0.222683	0.45807	0.377466	-1.61491	0.379155	-0.278848	1.00802	0.0834599	0.0844807
STM14_2672	STM2167	dld	D-lactate dehydrogenase	0.747558	0.0567715	0.816337	0.269115	0.368661	0.127292	0.494873	0.0650862	-1.10485	0.255428	-1.79954	0.441087
STM14_2678	STM2171	yohF	acetoin dehydrogenase	0.863718	0.477293	0.951467	0.715152	-0.0392511	0.430232	-0.745442	0.543302	-1.26028	0.586607	0.325055	0.342302
STM14_2690	STM2183	cdd	cytidine deaminase	-0.547204	0.824488	-1.17132	0.843415	-0.342585	0.817067	0.995009	0.191423	0.441146	0.446404	0.766141	0.550198
STM14_2693	STM2186		putative oxidoreductase	0.151349	0.089774	0.0384542	0.220004	-0.108388	0.0550215	1.00574	0.0855493	-0.680129	1.80779	-0.664728	1.08418
STM14_2694	STM2187	yeiA	dihydropyrimidine dehydrogenase	-0.730259	0.752343	0.171715	0.936998	0.354845	0.928454	0.19322	0.957831	0.101365	1.24752	0.0410936	1.24534
STM14_2696	STM2189	mglA	galactose/methyl galaxtoside transporter ATP-binding	1.1642	0.711125	0.181197	0.636921	0.918199	0.525258	-1.07339	0	-0.737181	0.71356	-0.220439	0.577359
STM14_2698	STM2190	mglB	galactose transport protein	0.776139	0.145157	1.01545	0.15588	1.07488	0.112882	-0.535171	0.105342	-1.13344	0.228184	-1.25935	0.274461
STM14_2703	STM2193	folE	GTP cyclohydrolase I	0.755339	0.836046	1.04837	0.65628	0.572607	0.424905	-0.730299	0.403943	-0.731566	0.55526	-1.08538	0
STM14_2707	STM2194	fghA	S-formylglutathione hydrolase	0.935291	0.0681531	0.855317	0.0854009	0.839269	0.116145	-0.488552	0.760432	-1.18	0.426675	-1.02235	0.474506
STM14_2720	STM2203	nfo	endonuclease IV	0.373583	0.931093	-0.226216	1.02051	0.341018	1.55667	0.00271006	0.85865	-0.472401	1.15608	0.142468	0.513038
STM14_2721	STM2204	fruA	fructose-specific PTS system IIBC component	-0.762719	0.725129	-1.0884	0.403589	-0.576386	0.670725	0.40839	0.429747	1.07953	0.23131	1.12119	0.150308
STM14_2722	STM2205	fruK	1-phosphofructokinase	-0.84973	0.49401	-1.06627	0.450154	-0.398374	0.633122	0.205171	0.400446	1.08378	0.309838	1.33895	0.0865171
STM14_2723	STM2206	fruF	bifunctional fructose-specific PTS IIA/HPr protein	-0.728347	0.223976	-1.18986	0.403157	-0.685712	0.390273	0.387219	0.17911	1.04206	0.182018	1.4191	0.204041
STM14_2733	STM2211.S	yeiP	elongation factor P	-0.684899	0.314813	-0.441297	0.403832	0.0195357	0.338751	-0.871959	0.866526	1.21588	0.45767	1.15387	0.774778
STM14_2735	STM2213	yeiU	putative permease	-0.768486	0.710551	-0.690845	0.262577	-0.170016	0.240763	-0.578756	0.470135	1.38124	0.489942	1.15528	0.333419
STM14_2747	STM2222	rsuA	16S rRNA pseudouridylate synthase A	-0.62732	0.286285	-0.599038	0.106171	-0.549807	0.205593	-0.782953	0.242968	1.39321	0.183752	1.47396	0.261484
STM14_2749	STM2224	rplY	50S ribosomal protein L25	-0.928993	0.277518	-0.85595	0.23108	-0.351871	0.197905	-0.29073	0.114057	1.49577	0.126062	1.22173	0.195813
STM14_2752	STM2226	yejK	nucleoid-associated protein NdpA	-0.805092	0.428066	-0.766645	0.255818	-0.429092	0.463257	-0.445626	0.262356	1.27597	0.0795923	1.54118	0.203219
STM14_2753	STM2227	yejL	hypothetical protein	-0.614706	1.08605	-0.741101	0.582634	-0.432929	0.848527	-0.109724	0.572418	1.04503	0.441762	1.06368	0.624056
STM14_2758	STM2232	oafA	O-antigen acetylase	0.343912	0.560712	-0.556644	1.08313	0.146356	0.548238	-0.576484	0.671956	0.171642	1.47482	0.780006	0.869589
STM14_2765	STM2238		hypothetical protein	0.262159	0.996902	0.0588357	1.06903	0.1123	0.951262	1.12523	0.463494	-0.948903	1.21619e-16	-0.858275	0.181256
STM14_2775	STM2246	narP	transcriptional regulator NarP	-0.579492	0.746151	-0.568679	0.0917439	0.0882877	0.235617	-0.988669	0.705353	1.2296	0.131369	1.27257	0.105351
STM14_2788	STM2259	napA	nitrate reductase	0.800408	0.108937	0.751006	0.131927	1.03521	0.0637823	-1.03264	1.07318	-0.808103	0.510363	-0.601208	0.409814
STM14_2792	STM2262	eco	ecotin precursor	0.280937	0.713232	-0.85592	1.22222	-0.353412	0.923306	0.741915	0.848999	-0.103556	0.714099	0.258347	1.04459
STM14_2797	STM2267	ompC	outer membrane porin protein C	0.78942	0.178408	0.804246	0.252337	0.702702	0.0968069	0.207085	0.414201	-1.49775	0.38222	-1.1572	0.28145
STM14_2801	STM2270	rcsB	transcriptional regulator RcsB	0.438595	0.570613	0.718589	0.409214	1.37783	0.443126	-0.35753	0.209847	-0.899289	0.79466	-1.22838	0.596391
STM14_2804	STM2272	gyrA	DNA gyrase subunit A	-0.985943	0.422424	-0.466221	0.258296	-0.117977	0.336875	-0.710277	0.305747	1.30978	0.303959	1.39697	0.248886
STM14_2810	STM2276	ubiG	3-demethylubiquinone-9 3-methyltransferase	0.925543	0.240773	0.959565	0.274402	0.399086	0.843591	-0.872586	0.336798	-0.864172	1.05052	-0.621609	0.269149
STM14_2812	STM2277	nrdA	ribonucleotide-diphosphate reductase subunit alpha	0.930652	0.0634153	0.940723	0.0581366	1.01839	0.110613	-1.25246	0.32511	-0.796864	0.179649	-0.751463	0.183321
STM14_2813	STM2278	nrdB	ribonucleotide-diphosphate reductase subunit beta	0.954906	0.115693	0.972451	0.0635378	0.939316	0.0257332	-0.850095	0.27866	-1.06981	0.291293	-0.950491	0.449964
STM14_2817	STM2282	glpQ	glycerophosphodiester phosphodiesterase	-0.183407	0.112197	-0.103684	0.14054	0.128515	0.0573726	1.74218	0.0583112	-1.3119	0.510839	-0.343294	0.234598
STM14_2818	STM2283	glpT	sn-glycerol-3-phosphate transporter	-0.723434	0.10485	-0.7441	0.054978	-0.3505	0.105902	1.71463	0.0988695	-0.541221	0.61951	0.791681	0.15318
STM14_2819	STM2284	glpA	sn-glycerol-3-phosphate dehydrogenase subunit A	-0.65507	0.0753269	-0.821607	0.228456	-0.551706	0.14875	1.85986	0.0844063	-0.317763	0.330571	0.453572	0.110358
STM14_2820	STM2285	glpB	anaerobic glycerol-3-phosphate dehydrogenase subunit	-0.657857	0.1443	-0.74249	0.282457	-0.541213	0.264528	1.89023	0.111135	-0.337701	0.336507	0.312939	0.151958
STM14_2821	STM2286	glpC	sn-glycerol-3-phosphate dehydrogenase subunit C	-0.62873	0.106739	-0.676087	0.221777	-0.38417	0.139005	1.96683	0.0776096	-0.451036	0.269359	0.0677069	0.175226
STM14_2830	STM2288		competence damage-inducible protein A	0.640807	1.01086	0.355432	1.1197	0.690905	0.498501	-0.133049	1.0298	-0.645666	0.582561	-1.01719	0
STM14_2831	STM2294	yfaZ	putative inner membrane protein	-0.609809	0.738369	-0.647438	0.471643	-0.420449	0.707577	-0.551251	0.419479	1.37608	0.479045	1.06908	0.375363
STM14_2835	STM2297	yfbE	UDP-4-amino-4-deoxy-L-arabinose--oxoglutarate aminotr	0.521185	0.353625	0.272333	0.365568	0.417787	0.173438	0.627063	0.53146	-0.924945	1.45103	-1.16124	0.820021
STM14_2836	STM2298	pmrF	undecaprenyl phosphate 4-deoxy-4-formamido-L-arabinos	0.663412	0.261218	0.446766	0.448568	0.387226	0.247874	0.879291	0.15731	-1.36515	0.44523	-1.32371	0.60166
STM14_2837	STM2299	yfbG	bifunctional UDP-glucuronic acid decarboxylase/UDP-4-	0.633531	0.137946	0.425016	0.0702647	0.301724	0.0757586	1.00975	0.310274	-1.44599	0.12187	-1.23518	0.749563
STM14_2843	STM2305	menE	O-succinylbenzoic acid--CoA ligase	-0.399682	0	-0.399682	0	-0.399682	0	-0.256391	0.811285	0.658442	1.33315	0.995652	1.76123
STM14_2844	STM2306	menC	O-succinylbenzoate synthase	-0.591818	0.890686	-0.480404	0.874217	-0.349394	0.966666	0.896874	0.458523	0.362011	1.00135	0.0694001	1.25667
STM14_2845	STM2307	menB	naphthoate synthase	-1.01994	0.338858	-0.890146	0.17808	-0.943296	0.178548	1.0362	0.24981	0.756639	0.206695	1.11917	0.260431
STM14_2849	STM2311	elaB	hypothetical protein	0.724933	0.188598	0.748978	0.229047	0.0111031	0.273702	0.624267	0.276383	-0.716607	0.354392	-2.08346	0.0877608
STM14_2852	STM2314		putative chemotaxis signal transduction protein	1.06985	0.38938	0.403505	0.32198	0.752002	0.483839	-1.45863	0.631606	-0.65059	0.214093	0.201797	0.638456
STM14_2860	STM2319	nuoK	NADH dehydrogenase subunit K	0.679676	1.15181	1.02073	0.320861	0.866867	0.218935	-0.854369	0	-0.854369	0	-0.854369	0
STM14_2862	STM2321	nuoI	NADH dehydrogenase subunit I	0.891811	0.0531289	0.907784	0.0670671	0.806991	0.082924	-0.190115	0.147787	-1.09654	0.248178	-1.5764	0.526904
STM14_2863	STM2322	nuoH	NADH dehydrogenase subunit H	0.95385	0.078534	0.911433	0.174195	0.812725	0.0323238	-0.223251	0.228401	-1.31031	0	-1.31031	0
STM14_2864	STM2323.S	nuoG	NADH dehydrogenase subunit G	0.937237	0.070793	0.922708	0.0429555	0.906699	0.0279494	-0.324558	0.0660993	-1.2486	0.152963	-1.33687	0.0861792
STM14_2865	STM2324	nuoF	NADH dehydrogenase I subunit F	0.919936	0.0942938	0.915579	0.0730001	0.850977	0.0971358	-0.218858	0.10116	-1.3476	0.162778	-1.25456	0.279053
STM14_2866	STM2325	nuoE	NADH dehydrogenase subunit E	0.958212	0.706989	0.685577	1.15215	0.436969	0.944375	-0.512746	0.454639	-0.884922	0.192952	-0.806149	0
STM14_2867	STM2326	nuoC	bifunctional NADH:ubiquinone oxidoreductase subunit C	0.890723	0.0502207	0.943892	0.0668302	0.914828	0.0324898	-0.309864	0.0611487	-1.13257	0.163196	-1.5031	0.124982
STM14_2868	STM2327	nuoB	NADH dehydrogenase subunit B	0.846335	0.0829172	0.925271	0.0929766	0.821396	0.0877569	-0.120977	0.121162	-1.32321	0.403902	-1.31252	0.361923
STM14_2869	STM2328	nuoA	NADH dehydrogenase subunit A	0.940436	0.0575994	0.953314	0.0672547	0.810768	0.0511966	-0.318932	0.103625	-1.12686	0.24762	-1.4827	0.245687
STM14_2873	STM2330	lrhA	NADH dehydrogenase transcriptional repressor	-0.96534	1.21619e-16	-0.353683	0.948006	-0.559651	0.811378	0.222657	0.931832	1.0305	0.352742	0.658454	1.09084
STM14_2874	STM2331	yfbQ	aminotransferase AlaT	0.634547	0.948095	-0.389409	0.392938	1.13401	0.580826	-1.0269	0.351996	-0.372587	1.00359	0.597512	0.818189
STM14_2877	STM2334	yfbT	putative phosphatase	0.696357	0.674628	0.943834	0.662951	0.335182	0.59253	-0.155707	0.434588	-1.32783	0.72864	-0.570163	0.618136
STM14_2878	STM2335	yfbU	hypothetical protein	0.401578	0.302666	0.462719	0.382607	0.436762	0.384921	1.00894	0.317787	-1.44049	0.615427	-1.08588	0.475137
STM14_2882	STM2337	ackA	acetate kinase	-0.952719	0.324098	-0.912334	0.25048	-0.884222	0.368896	0.499376	0.151758	1.15392	0.384449	1.20186	0.150384
STM14_2883	STM2338	pta	phosphate acetyltransferase	-1.04929	0.058758	-0.993786	0.180137	-0.842344	0.0583402	0.95485	0.0524298	0.993245	0.168485	0.984815	0.072175
STM14_2885	STM2340		putative transketolase	0.451317	0.109276	0.37142	0.120269	0.597212	0.178514	1.04657	0.0929708	-1.19717	0.537821	-1.60542	0.329493
STM14_2886	STM2341		putative transketolase	0.323894	0.0920993	0.35386	0.100659	0.492853	0.0594116	1.0674	0.108029	-1.42517	1.03737	-0.972827	0.314474
STM14_2887	STM2342	ulaA_2	ascorbate-specific PTS system enzyme IIC	0.334844	0.226297	0.407136	0.230677	0.341006	0.106582	1.28773	0.0671198	-1.35423	0	-1.35423	0
STM14_2888	STM2343		putative cytoplasmic protein	0.39779	0.422761	0.500433	0.33046	0.305978	0.490433	1.03926	0.158299	-1.49737	0.415668	-0.966153	0.672346
STM14_2892	STM2346		putative NTP pyrophosphohydrolase	0.746419	0.514385	0.931652	0.460633	0.212223	0.990193	-0.830228	0.951941	-0.90615	0.765724	-0.124765	0.344778
STM14_2893	STM2347	yfcE	phosphodiesterase	0.625624	0.664672	0.111342	1.38897	1.03002	0.875764	-0.590425	0.476426	-0.383126	0.798781	-0.675145	0.593448
STM14_2894	STM2348	yfcF	putative glutathione S-transferase	0.87997	0.2651	0.765854	0.196338	0.70528	0.262476	-0.0837607	0.848626	-1.05318	0.482517	-1.46861	0.0401328
STM14_2895	STM2349	yfcG	putative glutathione S-transferase	0.720703	1.37215	0.184504	1.3424	-0.199699	0.322531	-0.302599	1.09311	-0.405294	0.281481	-0.0962741	0.529381
STM14_2900	STM2354	hisJ	histidine transport protein	-0.354944	0.660952	0.667636	0.723218	0.724501	0.545245	-0.530849	0.0996565	0.552362	0.811623	-1.22581	1.51696
STM14_2909	STM2362	purF	amidophosphoribosyltransferase	0.651838	0.478206	0.43114	0.648883	0.857516	0.302349	-1.53433	0.993833	-0.00807067	0.44851	-0.168388	0.478905
STM14_2913	STM2365	folC	bifunctional folylpolyglutamate synthase/ dihydrofola	-0.536736	0.521345	-0.581113	0.448592	-0.0639679	0.856567	-0.855851	0.440657	1.22567	0.441682	1.18602	0.748633
STM14_2914	STM2366	accD	acetyl-CoA carboxylase subunit beta	-1.0958	0.598329	-0.25481	0.407805	-0.0141084	0.372471	-0.611683	0.585672	1.28785	0.622189	1.02578	0.322177
STM14_2917	STM2369	usg	putative semialdehyde dehydrogenase	-0.929954	0.456131	-0.201064	0.511407	-0.178161	0.214202	-0.842494	0.645201	1.35735	0.237193	1.1024	0.373675
STM14_2918	STM2370	pdxB	erythronate-4-phosphate dehydrogenase	-0.328447	0.466628	-0.0483617	0.316602	0.330635	1.0006	-1.31535	0.378818	0.827343	0.499571	0.966594	1.30607
STM14_2927	STM2378	fabB	3-oxoacyl-(acyl carrier protein) synthase I	-1.10605	0.283096	-1.02654	0.420596	-0.326605	0.454691	0.575895	0.261482	0.801954	0.191921	1.45872	0.198976
STM14_2933	STM2384	aroC	chorismate synthase	0.64643	0.848842	-0.215573	0.490105	0.935907	1.12826	-1.22173	0.437126	0.13742	0.556463	0.0442679	1.22572
STM14_2934	STM2385	yfcB	N5-glutamine S-adenosyl-L-methionine-dependent methyl	-0.856462	1.24709	-0.301245	0.690792	0.337336	0.59512	-0.540845	0.642098	0.916269	0.55263	0.836088	0.63179
STM14_2936	STM2387	sixA	phosphohistidine phosphatase	-1.3315	0.684974	-0.525634	0.365818	-0.0970619	0.235863	-0.126627	0.0948725	1.30471	0.0447202	1.11563	0.217477
STM14_2942	STM2391	fadL	long-chain fatty acid outer membrane transporter	0.852038	0.157657	1.10789	0.148111	0.718582	0.117851	-0.897851	0.338853	-1.10656	2.43238e-16	-0.651844	0.909439
STM14_2943	STM2392		hypothetical protein	0.63272	0.400683	-0.0771636	0.436247	1.12408	0.750987	-1.1418	0.621138	-0.593468	0.553084	0.645488	1.29113
STM14_2954	STM2402	yfdZ	aminotransferase	-0.379316	0.815539	0.181549	0.918093	-0.23412	0.750534	1.26858	0.806957	-0.853636	0.586009	-0.0916433	0.696511
STM14_2956	STM2403	glk	glucokinase	0.724892	0.533514	0.655786	0.40952	-0.0953973	0.833635	0.604268	0.374942	-1.43195	0.485356	-0.73409	0.885775
STM14_2958	STM2405		indolepyruvate decarboxylase	0.399089	0.583639	0.686796	0.498294	-0.501788	0.667011	0.626114	0.585702	-0.492232	1.00968	-1.32786	1.19114
STM14_2960	STM2406		putative oxidoreductase	0.204641	1.07815	0.252058	0.726291	-0.23015	1.05796	1.16616	0.315875	-0.884217	0.56311	-0.877808	0.332279
STM14_2967	STM2413	yfeC	putative negative regulator	-0.677124	0.855556	0.195477	0.970392	-0.00177379	1.42145	0.193458	0.989896	0.148809	1.02644	0.210843	0.981053
STM14_2968	STM2414	yfeD	putative negative regulator	0.045669	0.929597	0.313541	0.487746	0.494448	0.650135	0.602194	0.676012	-1.24262	1.33067	-0.0726182	0.117601
STM14_2969	STM2415	gltX	glutamyl-tRNA synthetase	-1.08824	0.254087	-0.688751	0.114324	-0.381466	0.239868	-0.263496	0.0979023	1.36257	0.140757	1.39835	0.356213
STM14_2982	STM2427	ligA	NAD-dependent DNA ligase LigA	-0.281044	0.563932	-0.689888	0.480364	-1.05841	0.333036	-0.430263	0.295205	1.3557	0.431807	1.12664	0.713971
STM14_2983	STM2428	zipA	cell division protein ZipA	0.165886	1.06127	-0.161326	0.84372	0.0690269	1.24254	-0.602156	0.61609	0.590667	0.975727	-0.0586344	1.40197
STM14_2985	STM2430	cysK	cysteine synthase A	0.869249	0.408545	0.806232	0.426459	-0.149608	0.372226	0.124631	0.319794	-0.285326	0.472638	-2.12257	0.169456
STM14_2989	STM2431	ptsH	phosphohistidinoprotein-hexose phosphotransferase com	-0.600055	0.564498	-0.604016	0.699137	-0.616306	0.567279	-0.147032	0.780039	0.931292	0.839396	1.24602	0.82047
STM14_2990	STM2432	ptsI	phosphoenolpyruvate-protein phosphotransferase	-0.458942	0.496938	-0.642236	0.394028	-1.69016	0.301594	0.929497	0.359638	0.831109	0.374919	0.701023	0.549971
STM14_2991	STM2433	crr	glucose-specific PTS system component	0.373374	0.806118	0.744355	0.466007	-0.691568	0.743095	0.879332	0.413605	-0.525665	0.448183	-1.51553	0.728086
STM14_3003	STM2445	ucpA	short chain dehydrogenase	0.681478	0.0609439	0.699157	0.0488824	0.637772	0.0451953	0.588583	0.0611996	-1.64554	0.163354	-1.12329	0.17542
STM14_3004	STM2446		putative iron-dependent peroxidase	-1.24309	0.389747	-0.860787	0.3107	-0.190842	0.431868	0.288804	0.231988	1.11848	0.41371	1.23573	0.178608
STM14_3007	STM2449.S		putative acetyltransferase	1.18289	0.596138	0.140912	0.629765	0.750989	0.753099	-0.523916	0.807897	-0.452664	0.654997	-1.27183	0.0656993
STM14_3013	STM2455	eutK	putative carboxysome structural protein	-0.467655	0.0137299	-0.473261	0	-0.473261	0	2.04519	0.148672	-0.473261	0	-0.473261	0
STM14_3014	STM2456	eutL	putative carboxysome structural protein	0.142115	0.26784	-0.133418	0.0872427	-0.364508	0.114507	1.84535	0.0760541	-0.966625	1.21619e-16	-0.966625	0
STM14_3015	STM2457	eutC	ethanolamine ammonia-lyase small subunit	-0.0559267	0.536642	-0.255131	0.206728	-0.67754	0.0386138	1.92416	0.0720772	-0.696847	1.21619e-16	-0.696847	0
STM14_3016	STM2458	eutB	ethanolamine ammonia-lyase heavy chain	0.094321	0.204265	-0.100821	0.194808	-0.626872	0.287143	1.87478	0.035766	-0.87022	0	-0.87022	0
STM14_3017	STM2459	eutA	reactivating factor for ethanolamine ammonia lyase	-0.472749	0	-0.472749	0	-0.472749	0	2.04858	0.04293	-0.472749	0	-0.472749	0
STM14_3019	STM2461	eutG	putative transport protein	-0.472666	0	-0.472666	0	-0.472666	0	2.04822	0.0632467	-0.472666	0	-0.472666	0
STM14_3020	STM2462	eutJ	ethanolamine utilization protein	-0.472034	0	-0.472034	0	-0.472034	0	2.04548	0.143371	-0.472034	0	-0.472034	0
STM14_3021	STM2463	eutE	putative aldehyde oxidoreductase	0.271004	0.144463	-0.214674	0.481399	-0.539882	0.524932	1.78523	0.0204858	-0.888982	0	-0.888982	0
STM14_3023	STM2465	eutM	putative detox protein	0.207272	0.215826	-0.0506811	0.2449	-0.509466	0.446226	1.79042	0.0569461	-0.970523	0.0373684	-0.955267	0
STM14_3024	STM2466	eutD	phosphotransacetylase	-0.472735	6.08094e-17	-0.472735	6.08094e-17	-0.472735	0	2.04852	0.0470212	-0.472735	6.08094e-17	-0.472735	0
STM14_3025	STM2467	eutT	putative cobalamin adenosyltransferase	-0.472179	0	-0.472179	0	-0.472179	0	2.04611	0.129541	-0.472179	0	-0.472179	0
STM14_3026	STM2468	eutQ	putative ethanolamine utilization protein	-0.499591	0.639744	-0.600278	0.58946	-0.257767	0.203703	1.5639	0.0415611	-0.268189	1.18512	-0.0359988	0.584191
STM14_3027	STM2469	eutP	putative ethanolamine utilization protein	-0.472213	6.08094e-17	-0.472213	6.08094e-17	-0.472213	0	2.04626	0.126036	-0.472213	6.08094e-17	-0.472213	0
STM14_3028	STM2470	eutS	putative carboxysome structural protein	-0.464394	6.08094e-17	-0.464394	6.08094e-17	-0.464394	0	2.01237	0.467948	-0.464394	6.08094e-17	-0.464394	0
STM14_3031	STM2472	maeB	malic enzyme	0.721107	0.0601447	0.789957	0.0524238	0.719886	0.0872523	0.413972	0.0531529	-1.4928	0.132151	-1.36824	0.0806211
STM14_3033	STM2473	talA	transaldolase A	0.707398	0.199705	0.72967	0.215322	0.0392578	0.194723	0.71558	0.154238	-0.7988	0.125522	-2.07003	0.0663873
STM14_3034	STM2474	tktB	transketolase	0.830472	0.230499	0.785937	0.209894	-0.213617	0.0593209	0.645456	0.17266	-0.800848	0.21604	-1.97791	0.180679
STM14_3045	STM2482	yffB	hypothetical protein	0.792078	0.297417	0.897892	0.249417	1.01917	0.169099	-0.582772	0.363453	-1.17817	0.689987	-0.912719	0.470851
STM14_3046	STM2483	dapE	succinyl-diaminopimelate desuccinylase	0.681413	0.504012	0.289725	0.649365	1.24516	0.865806	-1.03009	0.650798	-0.388079	0.522789	-0.574609	1.1264
STM14_3050	STM2487	purC	phosphoribosylaminoimidazole-succinocarboxamide synth	0.806731	0.19708	0.973898	0.152795	0.671615	0.193039	0.0416957	0.234943	-1.39986	0.199964	-1.30531	0.198215
STM14_3051	STM2488	nlpB	lipoprotein	-1.00817	0.576996	-0.516465	0.627267	-0.119848	0.618558	0.0663043	0.688003	0.46519	0.617042	1.60956	0.913937
STM14_3052	STM2489	dapA	dihydrodipicolinate synthase	0.64541	0.595049	0.65986	0.32054	0.628786	0.444374	0.22516	0.430767	-1.54726	0.596959	-0.603539	0.930089
STM14_3053	STM2490	gcvR	glycine cleavage system transcriptional repressor	-0.224547	1.02667	-0.0597964	1.13725	0.14858	0.94244	0.730683	0.932928	-0.058581	1.02397	-0.730218	0.641604
STM14_3054	STM2491	bcp	thioredoxin-dependent thiol peroxidase	0.845768	0.17131	0.964033	0.267268	0.961501	0.252383	-0.401218	0.222505	-1.2654	0.117986	-1.17627	0.323555
STM14_3058	STM2494		hypothetical protein	0.793597	0.327106	0.841248	0.28303	0.721951	0.626266	-0.0669257	0.373128	-1.17325	0.323387	-1.31395	0.888281
STM14_3059	STM2495	yfgD	putative arsenate reductase	0.876617	0.0816674	1.00652	0.201169	0.29524	0.385615	0.131818	0.0780039	-1.4344	0.2512	-1.16607	0.59055
STM14_3062	STM2498	upp	uracil phosphoribosyltransferase	-0.91184	0.246859	-0.556029	0.260517	-0.159231	0.279756	-0.730675	0.31751	1.34111	0.205006	1.44538	0.191969
STM14_3064	STM2499.S	purM	phosphoribosylaminoimidazole synthetase	0.399956	0.811566	0.742408	1.01931	0.679412	0.812302	-1.14178	0.567969	-0.216207	0.900257	-0.355983	0.2195
STM14_3066	STM2501	ppk	polyphosphate kinase	0.729274	0.476936	0.624073	0.33972	0.536547	0.21803	-0.302557	0.689964	-0.957782	1.22949	-0.676059	1.24412
STM14_3067	STM2502	ppx	exopolyphosphatase	0.915847	0.245035	0.801315	0.28723	0.819388	0.297793	-0.307037	0.890774	-1.21307	0	-1.11497	0.196198
STM14_3075	STM2510	guaA	bifunctional GMP synthase/glutamine amidotransferase	-0.896825	0.0587248	-0.760812	0.154498	-0.506812	0.129209	-0.379257	0.134716	1.46201	0.138745	1.36913	0.195016
STM14_3076	STM2511	guaB	inositol-5-monophosphate dehydrogenase	-0.993879	0.124146	-0.824882	0.0663196	-0.640485	0.18595	-0.0374005	0.0654994	1.37646	0.242202	1.36004	0.138051
STM14_3089	STM2519	engA	GTP-binding protein EngA	-0.882639	0.176182	-0.778658	0.151825	-0.386942	0.223554	-0.44398	0.173481	1.47546	0.107973	1.33167	0.201522
STM14_3091	STM2520	yfgL	outer membrane protein assembly complex subunit YfgL	-0.551401	0.710088	-0.0851602	0.542006	0.0510185	0.317677	-1.1438	0.389156	0.632614	0.634839	1.67061	0.462661
STM14_3092	STM2521	yfgM	putative inner membrane protein	-0.440285	0.602574	-0.513257	0.695864	0.155282	0.389946	-0.958583	0.508518	0.668166	0.60298	1.71066	0.391093
STM14_3093	STM2522	hisS	histidyl-tRNA synthetase	-0.804229	0.264653	-0.6936	0.182065	-0.295782	0.29264	-0.648784	0.226633	1.44849	0.255557	1.34297	0.256987
STM14_3094	STM2523	ispG	4-hydroxy-3-methylbut-2-en-1-yl diphosphate synthase	0.204521	0.707636	0.389294	0.781761	-0.0774493	0.257884	0.888144	0.770608	-0.34677	0.446463	-1.62533	1.16473
STM14_3095	STM2524	yfgA	hypothetical protein	0.129444	0.794798	-0.0060662	1.03946	0.0647704	0.697894	-1.1419	1.08037	0.792344	0.518525	0.274503	0.772039
STM14_3097	STM2525	yfgB	hypothetical protein	-0.8659	0.397165	-0.65316	0.410372	-0.154626	0.366198	-0.635914	0.38574	1.3971	0.152264	1.29145	0.21919
STM14_3098	STM2526	ndk	nucleoside diphosphate kinase	0.791027	0.127421	1.0099	0.133085	1.08008	0.0997362	-1.25305	0.292455	-0.723745	0.340444	-0.816287	0.0901056
STM14_3105	STM2532		putative inner membrane lipoprotein	0.779327	0.250972	0.303601	0.769213	0.937017	0.337255	-0.370595	1.50998	-0.822615	0.22202	-0.771595	0.504601
STM14_3106	STM2533	sseA	3-mercaptopyruvate sulfurtransferase	0.757622	0.176775	0.771395	0.135858	0.58697	0.14575	0.447074	0.165132	-1.42869	0.300276	-1.40808	0.332334
STM14_3111	STM2536	pepB	aminopeptidase B	-0.059114	0.262989	0.394589	0.754406	0.632355	0.21586	1.10588	0.526605	-1.29911	0.758449	-0.845725	0.418851
STM14_3113	STM2538	fdx	electron carrer protein	0.531085	0.466874	0.485247	0.407505	0.784641	0.547935	-0.86004	1.16445	-0.0626521	1.03929	-0.925101	0.921272
STM14_3114	STM2539	hscA	chaperone protein HscA	-0.942429	0.426168	-0.723465	0.646802	-0.455644	0.665698	-0.0288617	0.465054	1.05051	0.506354	1.42201	0.312278
STM14_3117	STM2542	nifU	scaffold protein	-0.116654	0.596057	0.675132	0.481277	0.0237778	0.625666	1.07888	0.490636	-1.12142	0.627177	-0.79769	1.12951
STM14_3118	STM2543	nifS	cysteine desulfurase	-1.13961	0.363121	-0.880942	0.204758	-0.437525	0.264277	0.205359	0.21098	1.2148	0.12096	1.3381	0.217556
STM14_3121	STM2545		putative rRNA methylase	-1.02118	0.464242	-0.785904	0.350384	-0.369155	0.230584	-0.171487	0.318638	1.40595	0.0758859	1.22809	0.108771
STM14_3124	STM2546	suhB	inositol monophosphatase	-0.99312	0.15408	-0.806216	0.151362	-0.647164	0.14111	-0.0707854	0.0796369	1.37532	0.121009	1.38936	0.0538978
STM14_3128	STM2550	asrC	anaerobic sulfide reductase	-0.471486	0	-0.471486	0	-0.471486	0	2.0431	0.186858	-0.471486	0	-0.471486	0
STM14_3133	STM2555	glyA	serine hydroxymethyltransferase	0.686322	0.190291	0.788306	0.21446	0.789741	0.088565	0.359125	0.204183	-1.57167	0.0506289	-1.18286	0.185506
STM14_3138	STM2559	cadA	lysine decarboxylase 1	-0.943298	0.0735286	-0.945818	0.0909219	-1.07083	0.0950695	1.1138	0.0618188	0.942053	0.102557	0.82072	0.160649
STM14_3140	STM2561	glnB	nitrogen regulatory protein P-II 1	0.840675	0.419487	0.920144	0.289712	0.984999	0.323743	-0.708123	0.561077	-1.23606	0.224344	-0.709949	0.236109
STM14_3145	STM2565	purG	phosphoribosylformylglycinamidine synthase	0.7671	0.493253	0.837816	0.199156	1.07897	0.329232	-1.02357	0.222541	-0.728369	0.580028	-0.858436	0.91549
STM14_3151	STM2571	murQ	N-acetylmuramic acid-6-phosphate etherase	0.406902	0.156881	0.644154	0.258694	0.246611	0.354062	0.547518	0.425178	-1.44409	1.40234	-0.478335	0.398755
STM14_3158	STM2578	pdxJ	pyridoxal phosphate biosynthetic protein PdxJ	0.432147	0.396199	0.744441	0.429152	0.339884	0.389572	0.591579	0.451423	-1.53899	0.858711	-0.683646	0.590236
STM14_3160	STM2580	era	GTP-binding protein Era	0.0274363	0.828916	-0.780466	0.962248	-0.505845	0.54002	-0.2695	0.536184	0.900481	1.05214	0.688919	1.03365
STM14_3161	STM2581	rnc	ribonuclease III	-0.791582	0.502437	-0.388583	0.281815	0.111004	0.134325	-0.897785	0.570431	1.22998	0.777585	1.16095	0.453541
STM14_3162	STM2582	lepB	lsignal peptidase I	-0.26181	0.532692	-0.211912	0.413972	0.0218805	0.522522	-1.36954	0.662756	1.17878	0.390908	0.974835	0.538575
STM14_3163	STM2583	lepA	GTP-binding protein LepA	-0.531387	0.341547	-0.723215	0.209922	-0.00904086	0.158891	-1.00488	0.270845	1.36905	0.262392	1.34469	0.114771
STM14_1155	STM2622		hypothetical protein	0.821095	0.168672	0.803122	0.244618	0.814518	0.0942743	-0.01439	0.191111	-1.54258	0.61884	-0.915382	0.279973
STM14_3232	STM2638	rseB	periplasmic negative regulator of sigmaE	-0.285272	1.11211	-0.127772	0.549453	-0.850055	1.20156	0.0283321	0.490036	0.652961	0.595359	0.447682	1.74749
STM14_3240	STM2643	srmB	ATP-dependent RNA helicase SrmB	-0.908287	0.25882	-0.759518	0.173915	-0.382491	0.152737	-0.434945	0.117428	1.44197	0.200039	1.37366	0.0816211
STM14_3243	STM2646	yfiD	autonomous glycyl radical cofactor GrcA	0.626658	0.205466	0.861334	0.152244	0.797302	0.129227	0.313703	0.0788288	-1.58078	0.28458	-1.12868	0.229012
STM14_3244	STM2647	ung	uracil-DNA glycosylase	0.650366	0.288533	0.408298	0.336344	0.812997	0.437732	0.364448	0.369528	-1.65574	0.812343	-0.464051	0.624996
STM14_3245	STM2648	yfiF	putative methyltransferase	-0.760617	0.211444	-0.77101	0.490614	-0.964491	0.843238	0.128403	0.375686	1.19459	0.220769	1.27745	0.425371
STM14_3248	STM2651	yfiQ	putative acetyl-CoA synthetase	0.819952	0.329705	0.929777	0.103781	0.810671	0.394031	-0.178447	0.607019	-1.26704	2.43238e-16	-1.26704	0
STM14_3250	STM2652	pssA	phosphatidylserine synthase	-0.887771	0.420189	-0.825605	0.396621	-0.347491	0.260753	-0.322766	0.250554	1.34585	0.196639	1.38293	0.241519
STM14_3261	STM2660	clpB	protein disaggregation chaperone	0.101206	0.514222	0.671653	0.195834	-0.545364	0.934583	0.834197	0.476536	-0.774161	1.37003	-0.703979	0.937012
STM14_3262	STM2661	yfiH	hypothetical protein	0.623135	0.867708	0.371572	1.16706	-0.442571	0.815741	-0.0575967	0.593327	-0.0582774	0.480821	-0.875678	1.67965
STM14_3263	STM2662	rluD	23S rRNA pseudouridine synthase D	-0.890642	0.456661	-0.657063	0.583612	0.0757027	0.501592	-0.510725	0.73798	1.17373	0.47833	1.25135	0.23473
STM14_3264	STM2663	yfiO	outer membrane protein assembly complex subunit YfiO	-0.663747	0.869785	0.202589	0.994891	-0.52842	0.707759	-0.512824	0.466691	0.684289	0.656292	0.962959	1.3441
STM14_3266	STM2665	yfiA	translation inhibitor protein RaiA	0.064723	0.294704	0.18859	0.370638	-0.0615084	0.235303	1.56534	0.158462	-1.44487	0.359389	-0.499169	0.393019
STM14_3268	STM2667	pheA	bifunctional chorismate mutase/prephenate dehydratase	0.465216	0.639583	0.137383	0.322557	0.0860004	0.825498	-1.58237	0.774983	0.737213	0.696191	0.277838	0.556555
STM14_3271	STM2670	aroF	phospho-2-dehydro-3-deoxyheptonate aldolase	0.61537	0.669351	0.650259	0.637779	1.07852	0.567127	-0.139099	0.706701	-1.27836	0.38583	-0.850774	0.283524
STM14_3276	STM2673	rplS	50S ribosomal protein L19	-0.977047	0.0940325	-0.753558	0.0603208	-0.295683	0.106722	-0.425589	0.115155	1.53899	0.118303	1.22148	0.0747181
STM14_3277	STM2674	trmD	tRNA (guanine-N(1)-)-methyltransferase	-0.588329	0	-0.690437	0.217491	-0.71383	0.251002	-0.588329	0	1.60338	0.353236	1.10941	0.428383
STM14_3278	STM2675	rimM	16S rRNA-processing protein	-0.804949	0.0844415	-0.718623	0.145006	-0.116268	0.0786764	-0.744429	0.0678743	1.56304	0.222481	1.1737	0.10934
STM14_3279	STM2676	rpsP	30S ribosomal protein S16	-0.957452	0.112693	-0.801167	0.0453357	-0.281994	0.0831811	-0.398387	0.0924661	1.54415	0.138575	1.20128	0.148486
STM14_3281	STM2677	ffh	signal recognition particle protein	-0.883568	0.3094	-0.91289	0.296517	-0.443846	0.291722	-0.130114	0.299209	1.35726	0.359029	1.29782	0.351264
STM14_3286	STM2681	grpE	heat shock protein GrpE	-0.639798	0.261097	-0.194252	0.480723	0.236649	0.579704	-1.21005	0.242006	0.959414	0.77245	1.39037	0.301183
STM14_3290	STM2685	smpA	hypothetical protein	-0.0612255	0.37793	-0.167405	0.307092	0.722374	1.52054	0.0212218	0.208378	-0.167365	1.21734	-0.160214	2.05751
STM14_3294	STM2688	smpB	SsrA-binding protein	-0.542182	0.91019	0.0351337	0.723899	0.360995	0.413503	-0.71841	0.957327	0.631254	1.05432	0.53031	1.24892
STM14_3310	STM2746		putative ATPase	0.880558	1.22082	0.179251	0.200273	0.317424	0.184231	0.674846	0.102134	-1.32773	0.337508	-0.927806	0.45562
STM14_3338	STM2771	fljB	flagellin	-0.894977	0.992317	0.229028	0.0600143	-0.291284	0.0771824	-0.0360224	0.133811	1.55169	0.125489	-0.983288	0.834823
STM14_3352	STM2781	virK	virulence protein	-0.00699394	0.731868	-0.397926	0.730986	-0.117671	0.651936	-0.946071	0.170019	1.38126	0.741652	0.0722651	1.10092
STM14_3354	STM2782	mig-14	putative transcriptional activator	1.22689	0.0987124	0.563427	0.631484	0.742643	0.145605	-1.00822	0	-0.605047	0.823384	-1.00822	0
STM14_3361	STM2786		tricarboxylic transport	0.393859	0.52031	1.01848	0.664875	1.08265	0.25381	-1.36251	0.168599	-0.142348	0.089004	-0.943875	0.362558
STM14_3365	STM2789		hypothetical protein	-0.66373	1.09164	-0.183318	0.969539	-0.467343	0.67588	-0.4413	0.759244	1.30388	0.158676	0.444049	0.170023
STM14_3367	STM2791	gabD	succinate-semialdehyde dehydrogenase I	0.0441751	0.530942	0.557802	0.500046	0.174622	0.136767	-1.47388	0.55892	1.04758	0.423652	-0.438142	1.07049
STM14_3368	STM2792	gabT	4-aminobutyrate aminotransferase	-0.482534	1.1963	-0.0052929	1.23678	-0.0293936	0.681849	-0.482075	0.224745	1.31337	0.264423	-0.485807	0.192045
STM14_3371	STM2795	ygaU	hypothetical protein	0.699778	0.374186	0.717159	0.317551	-0.311623	0.312366	0.78697	0.151424	-0.641879	0.172314	-2.03142	0.210377
STM14_3375	STM2798	ygaP	putative rhodanese-like sulfurtransferase	-0.225238	0.395008	-0.374035	0.398406	-0.546439	0.858713	1.45773	0.742345	-0.639502	1.15061	0.218012	0.189109
STM14_3377	STM2799	stpA	DNA binding protein, nucleoid-associated; DNA-binding protein STPA (SW:STPA_SALTY); has chaperone activity	-0.760664	0.32156	-0.533809	0.278628	-0.104902	0.235702	-0.90127	0.262499	1.50125	0.312851	1.14664	0.266755
STM14_3383	STM2802	ygaM	hypothetical protein	0.921727	0.139515	0.931812	0.110817	0.155648	0.331928	0.236914	0.116549	-0.935021	0.167914	-1.8888	0.122837
STM14_3391	STM2809	proV	glycine betaine transporter ATP-binding subunit	0.315536	0.551535	0.123229	0.460807	0.657842	0.475637	-1.15196	1.74217	0.365005	0.23934	-0.13555	0.583623
STM14_3393	STM2811	proX	glycine betaine transporter periplasmic subunit	0.824626	0.319884	0.59795	0.365888	1.18063	0.503591	-1.47412	0.514052	-0.451089	0.356704	-0.42669	0.322807
STM14_3397	STM2813	emrR	transcriptional repressor MprA	-0.780948	0.598011	-0.515276	0.591685	-0.539295	1.07885	-0.239417	0.583861	1.20092	0.50327	1.04137	0.645003
STM14_3399	STM2814	emrA	multidrug resistance secretion protein	-0.280996	1.20084	-1.07745	0.524468	-0.323224	0.0700676	-0.35331	0.156611	1.2144	0.110088	1.06927	0.250747
STM14_3402	STM2817	luxS	S-ribosylhomocysteinase	0.619422	0.354585	0.59343	0.451102	0.159081	0.151642	0.52754	0.543975	-0.91787	1.31212	-1.39286	0.255501
STM14_3403	STM2818	gshA	glutamate--cysteine ligase	0.176018	0.684602	-0.340895	0.900047	-0.181352	1.0941	-1.18221	0.546963	0.739928	0.6298	1.09208	0.163329
STM14_3405	STM2820	yqaB	fructose-1-phosphatase	0.358135	0.798531	0.118388	0.664103	0.507479	1.15547	0.276188	0.824637	-0.637231	1.09639	-0.680699	1.3613
STM14_3412	STM2826	csrA	carbon storage regulator	0.62593	0.412371	0.924654	0.470039	0.173272	0.538089	0.30325	0.420825	-0.830918	0.692827	-1.70765	0.557275
STM14_3413	STM2827	alaS	alanyl-tRNA synthetase	-0.79489	0.0957379	-0.69999	0.109698	-0.506126	0.157898	-0.568126	0.192855	1.47168	0.135348	1.39311	0.174387
STM14_3417	STM2829	recA	recombinase A	0.359309	0.597154	0.592737	0.479285	1.16245	0.358765	-1.15908	0.431993	-0.578112	0.920502	0.0152724	1.17726
STM14_3420	STM2831	mltB	murein hydrolase B	0.628565	0.943205	0.799833	0.426892	0.740564	0.625958	-1.00406	0.72823	-0.589289	0.470019	-0.493143	1.03298
STM14_3425	STM2835	srlD	sorbitol-6-phosphate dehydrogenase	0.670867	0.245141	0.532452	0.103761	0.544826	0.183275	0.824391	0.244511	-1.43456	0	-1.43456	0
STM14_3429	STM2838.S	gutQ	D-arabinose 5-phosphate isomerase	0.518658	0.50198	0.56405	0.196443	0.542797	0.595769	0.226132	0.503005	-0.991068	1.24842	-1.01945	1.20634
STM14_3436	STM2843	hydN	electron transport protein HydN	-0.979455	1.21619e-16	-0.979455	1.21619e-16	-0.979455	0	1.1025	0.146152	0.895202	0.0720167	0.921268	0.0849938
STM14_3439	STM2845	hycI	hydrogenase 3 maturation protease	-0.951269	0	-0.951269	0	-0.951269	0	1.38893	0.100777	0.68197	0.124221	0.698726	0.158434
STM14_3440	STM2846	hycH	hydrogenase 3 large subunit processing protein	-0.884331	0	-0.884331	0	-0.884331	0	1.35271	0.187229	0.397649	0.771573	0.911784	0.165659
STM14_3441	STM2847	hycG	hydrogenase	-0.982308	0	-0.982308	0	-0.982308	0	1.04561	0.0294279	0.890761	0.0741963	1.02467	0.0544752
STM14_3442	STM2848	hycF	formate hydrogenlyase complex iron-sulfur subunit	-0.970069	0	-0.970069	0	-0.970069	0	1.15005	0.0908016	0.8279	0.208123	0.913353	0.316559
STM14_3443	STM2849	hycE	hydrogenase 3 large subunit	-0.982624	0	-0.982624	0	-0.982624	0	1.04845	0.053074	0.904631	0.0627	1.00088	0.0401456
STM14_3446	STM2852	hycB	hydrogenase-3 iron-sulfur subunit	-0.982927	0	-0.982927	0	-0.982927	0	1.02612	0.0293248	0.916875	0.0847754	1.01721	0.0185947
STM14_3448	STM2853	hycA	formate hydrogenlyase regulatory protein HycA	-0.980294	0	-0.980294	0	-0.980294	0	1.08565	0.0488042	0.863531	0.117954	0.997411	0.0768071
STM14_3451	STM2855	hypB	hydrogenase nickel incorporation protein HypB	-0.563543	0.157335	-0.620453	0.170732	-0.686677	0.192359	1.92616	0.1344	-0.419162	0.410752	0.202172	0.187931
STM14_3453	STM2857	hypD	putative hydrogenase formation protein	-0.659934	0.669294	-0.641104	0.298796	-1.34611	0.573305	1.41636	0.117113	0.343938	0.260411	0.657226	0.199193
STM14_3454	STM2858	hypE	putative hydrogenase formation protein	-0.845032	0.5619	-1.01534	0.582011	-0.810362	0.420445	1.18479	0.107153	0.693206	0.200751	0.783924	0.161237
STM14_3458	STM2861	sitA	putative periplasmic binding protein	-0.405783	6.08094e-17	-0.405783	6.08094e-17	-0.405783	0	-0.405783	6.08094e-17	1.75839	1.27806	-0.405783	0
STM14_3468	STM2869	orgB	needle complex export protein	1.09168	0.0539554	0.96394	0.220179	0.816349	0.0581968	-1.00881	0	-0.918506	0.143363	-1.00881	0
STM14_3469	STM2870	orgA	needle complex assembly protein	1.11755	0.202156	0.946511	0.242369	0.789267	0.122859	-0.971341	0	-0.971341	0	-0.971341	0
STM14_3470	STM2871	prgK	needle complex inner membrane lipoprotein	1.119	0.0866137	0.934547	0.207258	0.823734	0.113388	-0.976015	1.21619e-16	-0.976015	1.21619e-16	-0.976015	0
STM14_3472	STM2873	prgI	needle complex major subunit	1.08232	0.0627881	0.940699	0.189366	0.863563	0.0557836	-0.872764	0.187687	-1.03558	0	-1.03558	0
STM14_3473	STM2874	prgH	needle complex inner membrane protein	1.14488	0.141942	0.861217	0.303276	0.872378	0.0693828	-0.970379	0	-0.970379	0	-0.970379	0
STM14_3474	STM2875	hilD	invasion protein regulatory protein	1.07448	0.0774657	0.79212	0.360328	0.675099	0.124286	-1.27443	0	-0.192612	0.508961	-1.27443	0
STM14_3475	STM2876	hilA	invasion protein regulator	0.725807	0.0833165	0.464232	0.272343	0.539665	0.121373	-0.77621	1.14917	-0.407861	1.27668	-0.548616	1.20582
STM14_3477	STM2878	sptP	protein tyrosine phosphatase/GTPase activating protei	1.15613	0.0900997	0.930914	0.239498	0.759606	0.0627053	-0.972542	0	-0.972542	0	-0.972542	0
STM14_3478	STM2879	sicP	secretion chaparone	1.16946	0.259374	0.909021	0.393694	0.707186	0.177577	-0.956226	0	-0.956226	0	-0.956226	0
STM14_3481	STM2882	sipA	secreted effector protein	1.06731	0.0593215	0.973656	0.148467	0.86079	0.0216286	-0.980561	1.21619e-16	-0.980561	1.21619e-16	-0.980561	0
STM14_3482	STM2883	sipD	translocation machinery component	1.15902	0.0514811	0.945447	0.218881	0.735881	0.0442165	-0.973144	0	-0.973144	0	-0.973144	0
STM14_3483	STM2884	sipC	translocation machinery component	1.1388	0.0487641	0.944361	0.203923	0.656681	0.0203069	-1.04403	2.43238e-16	-0.831697	0.520111	-0.96783	0.209949
STM14_3484	STM2885	sipB	translocation machinery component	1.04421	0.0811064	0.884855	0.181794	0.721129	0.0834971	-0.707413	0.877398	-1.06561	0	-0.955197	0.220824
STM14_3485	STM2886	sicA	secretion chaperone	1.11023	0.094011	0.96389	0.153812	0.793245	0.0687213	-0.995658	1.21619e-16	-0.995658	1.21619e-16	-0.917447	0.156423
STM14_3490	STM2891	spaO	surface presentation of antigens protein SpaO	1.19175	0.222943	0.903076	0.300568	0.70788	0.137853	-0.962531	0	-0.962531	0	-0.962531	0
STM14_3491	STM2892	invJ	needle length control protein	1.17168	0.124435	0.854558	0.443727	0.799702	0.0874523	-0.959766	1.21619e-16	-0.959766	1.21619e-16	-0.959766	0
STM14_3493	STM2894	invC	ATP synthase SpaL	1.20951	0.0887813	0.918675	0.282869	0.661513	0.197649	-0.963447	0	-0.963447	0	-0.963447	0
STM14_3494	STM2895	invB	secretion chaperone	1.05959	0.0623301	0.916671	0.160718	0.901498	0.088638	-1.00787	0.200924	-1.00975	0.126853	-0.839467	0.402262
STM14_3495	STM2896	invA	needle complex export protein	1.16406	0.118269	0.945825	0.232687	0.718586	0.0712629	-0.970854	1.21619e-16	-0.970854	1.21619e-16	-0.970854	0
STM14_3497	STM2898	invG	outer membrane secretin precursor	1.08026	0.0382857	0.944756	0.129729	0.886604	0.0524976	-0.981033	1.21619e-16	-0.981033	1.21619e-16	-0.981033	0
STM14_3499	STM2900	invH	needle complex outer membrane lipoprotein precursor	1.13081	0.127395	0.919086	0.312514	0.806111	0.0978357	-0.970239	0	-0.970239	0	-0.970239	0
STM14_3505	STM2904		putative ABC-type transporter	-0.430906	0.813085	-0.00735636	0.373841	-0.0539999	0.325258	-1.09156	1.12414	1.26399	0.380499	0.452746	0.564168
STM14_3511	STM2909	mutS	DNA mismatch repair protein	-0.745973	0.580052	-0.539247	0.304866	-0.223051	0.296927	-0.792577	0.547154	1.33095	0.172509	1.34332	0.121822
STM14_3516	STM2914		putative nucleoside-diphosphate-sugar epimerase	-0.252787	0.402286	0.66737	1.34067	1.13435	1.81812	-0.439057	0	-0.439057	0	-0.439057	0
STM14_3520	STM2918	ygbJ	3-hydroxyisobutyrate dehydrogenase	0.171199	0.263465	0.52686	0.374571	0.885893	0.281695	-1.46834	0.205553	-0.285151	1.33635	0.69726	0.272997
STM14_3526	STM2924	rpoS	RNA polymerase sigma factor RpoS	1.05533	0.115205	1.09205	0.10631	0.636887	0.421538	-0.963647	0.00329567	-0.964992	1.21619e-16	-0.964992	0
STM14_3527	STM2925	nlpD	lipoprotein NlpD	0.994136	0.134411	0.782538	0.236567	0.78565	0.133993	-0.110492	0.263927	-1.39215	0.339122	-1.1967	0.223296
STM14_3531	STM2928	truD	tRNA pseudouridine synthase D	-0.746649	0.820375	-0.503486	0.139457	-0.0691002	0.525237	-0.0708027	0.673369	0.544301	0.408825	1.23406	1.89939
STM14_3550	STM2945	sopD	secreted effector protein	1.26837	0.316537	0.859315	0.378292	0.565761	0.317751	-0.939321	1.21619e-16	-0.939321	1.21619e-16	-0.939321	0
STM14_3556	STM2951	ygcF	hypothetical protein	-0.575007	0.867614	-0.163404	0.385475	-0.768064	0.943923	-0.696487	0.397945	1.13872	0.575307	1.21234	0.316361
STM14_3557	STM2952	eno	phosphopyruvate hydratase	-1.05663	0.140279	-0.851938	0.106467	-0.994361	0.0901353	0.808703	0.17684	1.11512	0.22132	0.971475	0.289064
STM14_3558	STM2953	pyrG	CTP synthetase	-0.93531	0.354681	-0.592834	0.116119	-0.444224	0.344102	-0.497238	0.316702	1.49646	0.122049	1.2376	0.244254
STM14_3564	STM2956	relA	GDP/GTP pyrophosphokinase	0.428247	0.698801	0.634001	0.410982	0.844715	0.318538	0.389197	0.33536	-1.52713	0.461704	-0.731191	0.88973
STM14_3568	STM2960	gudD	d-glucarate dehydratase	0.416509	0.19922	0.634957	0.410899	0.390588	0.60042	0.636664	0.25193	-1.26258	1.04858	-1.02892	0.959069
STM14_3572	STM2963		flavodoxin	0.746739	0.256183	0.612549	0.360394	0.767599	0.0558956	0.419776	0.243886	-1.28648	0.342963	-1.50647	0.607838
STM14_3577	STM2968	queF	7-cyano-7-deazaguanine reductase	-0.786162	0.45558	0.218642	0.676137	-0.314283	1.5062	-0.572022	0.985349	0.85438	0.638893	0.742024	0.588598
STM14_3578	STM2969	ygdH	putative nucleotide binding protein	0.725938	0.412005	0.783742	0.210637	0.919518	0.629209	-0.122557	0.256827	-1.56027	0.304978	-0.659793	0.652999
STM14_3581	STM2970	sdaC	putative serine transport protein	-0.86825	0.476333	-0.795561	0.369121	0.100328	0.181464	-0.622493	0.102948	1.17024	0.159298	1.57376	0.178893
STM14_3582	STM2971	sdaB	L-serine dehydratase/L-threonine deaminase 2	-0.620887	0.496686	-0.321538	0.325063	0.362234	0.158415	1.61411	0.273302	-1.04748	0.552312	0.201471	0.689991
STM14_3590	STM2976	fucI	L-fucose isomerase	0.581517	0.464787	0.547097	0.467078	0.587318	0.26207	0.73544	0.609477	-1.35336	2.43238e-16	-1.35336	0
STM14_3594	STM2980	ygdE	putative RNA 2'-O-ribose methyltransferase	-0.61047	0.915406	-0.459486	0.476447	-0.419393	0.527844	-0.539552	0.841582	1.42249	0.232674	0.699912	0.569735
STM14_3597	STM2983	ygdI	putative lipoprotein	0.748023	0.15242	0.712991	0.220805	-0.0907471	0.205092	0.743221	0.205971	-0.886832	0.281358	-1.88536	0.636202
STM14_3599	STM2985	ygdK	putative FeS center assembly protein	-0.761898	0.907036	-0.41897	1.50144	0.226719	0.547265	0.062269	0.649504	0.784029	0.74072	0.275135	0.607622
STM14_3602	STM2987	ygdL	putative enzyme	-0.558398	0.117072	-0.606193	0	-0.606193	0	-0.606193	0	1.15892	1.06603	1.52399	0.223778
STM14_3603	STM2988	mltA	murein transglycosylase A	-0.24061	0.738074	-0.240838	0.441484	-0.187152	1.35214	-1.06818	0.587516	0.89838	0.305111	1.16402	0.748705
STM14_3606	STM2991	amiC	N-acetylmuramoyl-L-alanine amidase	0.774958	1.24895	0.166244	0.910812	1.21925	0.664947	-0.573529	0	-0.798151	0.424095	-0.573529	0
STM14_3617	STM3001	thyA	thymidylate synthase	-0.106591	1.09822	0.173254	0.422217	0.677078	0.840615	-0.477052	0.836852	-0.0545516	1.60357	0.0203327	0.843139
STM14_3632	STM3008	tas	putative aldo-keto reductase	0.167976	0.49272	-0.410091	0.809718	0.513097	0.357315	-0.149702	1.58162	0.293521	0.391997	-0.365654	1.77307
STM14_3672	STM3040	lysS	lysyl-tRNA synthetase	-1.12483	0.138058	-0.678713	0.236353	-0.544514	0.250681	-0.0800936	0.177448	1.31777	0.201838	1.39332	0.322216
STM14_3673	STM3041c	prfB	peptide chain release factor 2	-0.713081	0.130854	-0.630716	0.200048	-0.086069	0.154966	-0.914339	0.355209	1.3253	0.138814	1.48532	0.150909
STM14_3675	STM3043	dsbC	thiol:disulfide interchange protein DsbC	0.221776	0.886619	0.585623	0.75765	1.06292	0.946591	-0.635598	0.889291	-0.53899	0.897078	-0.512137	0.694068
STM14_3679	STM3047	ygfY	hypothetical protein	-0.0524084	0.536847	0.510361	0.877221	0.823534	0.781709	0.42281	0.721335	-1.43384	0.689097	0.00607643	0.63301
STM14_3681	STM3048	ygfZ	putative global regulator	0.740297	0.307002	0.664541	0.396062	0.764773	0.400333	0.34063	0.259217	-1.48313	0.400195	-1.15828	0.443
STM14_3683	STM3050	yqfB	hypothetical protein	0.379637	0.202764	0.41535	0.281943	0.499648	0.154015	0.189191	0.358081	-0.187511	1.6413	-1.69465	0.684082
STM14_3684	STM3051	bglA	6-phospho-beta-glucosidase A	-0.497176	0.650785	-0.325212	0.636477	-0.910085	0.972429	-0.172481	1.09857	0.90789	0.72742	1.04055	0.389113
STM14_3687	STM3053	gcvP	glycine dehydrogenase	0.754609	0.0511436	0.852634	0.0893943	0.857604	0.0919493	0.156631	0.0593339	-1.52022	0.129417	-1.22309	0.18478
STM14_3688	STM3054	gcvH	glycine cleavage system protein H	0.68186	0.0444532	0.748355	0.0449866	0.73546	0.117612	0.469231	0.0648926	-1.45738	0.314343	-1.39856	0.271608
STM14_3689	STM3055	gcvT	glycine cleavage system aminomethyltransferase T	0.749797	0.137839	0.811526	0.107529	0.8699	0.0604285	0.202043	0.133729	-1.36255	0.147498	-1.47112	0.286075
STM14_3692	STM3056	visC	hypothetical protein	0.164845	0.870316	0.859171	1.15956	-0.519546	0.439519	0.528002	0.548228	-0.606803	1.06077	-0.898275	0
STM14_3695	STM3058	pepP	proline aminopeptidase P II	0.557025	0.221674	0.584105	0.264225	0.310601	0.258752	0.954323	0.183056	-1.38851	0.363366	-1.37102	0.42077
STM14_3696	STM3059.S	ygfB	hypothetical protein	-0.295042	1.1238	-0.768233	0.833115	0.301577	0.520061	0.0415733	0.534131	0.00984383	0.95038	1.21621	1.16993
STM14_3697	STM3060	ygfE	Z-ring-associated protein	-0.645017	0.367764	-0.792787	0.841785	-0.123947	0.278534	-0.498053	0.573769	1.06261	0.463877	1.43382	0.580431
STM14_3699	STM3062	serA	D-3-phosphoglycerate dehydrogenase	0.823233	0.536251	0.888654	0.1044	0.764868	0.096523	-0.0928351	0.551139	-1.36476	0.232682	-1.1463	0.144276
STM14_3701	STM3063	rpiA	ribose-5-phosphate isomerase A	0.735313	0.213215	0.912667	0.279759	0.634406	0.148502	0.235449	0.13597	-1.25288	0.290251	-1.58023	0.264838
STM14_3705	STM3065	yggE	hypothetical protein	0.544478	0.145681	0.867898	0.300013	0.235936	0.0303191	0.64965	0.207807	-1.00563	0.552789	-1.82053	0.326113
STM14_3707	STM3067	yggB	mechanosensitive channel MscS	0.902204	0.168943	0.914795	0.329327	0.584476	0.167278	-0.0196546	0.203723	-1.27281	0.529722	-1.37128	0.187041
STM14_3708	STM3068	fba	fructose-bisphosphate aldolase	-0.603746	0.229846	-0.47117	0.502914	-0.434373	0.689799	1.85996	0.388714	-0.424697	0.351517	-0.106145	0.413412
STM14_3709	STM3069	pgk	phosphoglycerate kinase	-1.03101	0.289194	-0.511399	0.154152	-1.03446	0.30531	1.32116	0.282451	0.663286	0.597226	0.371408	0.838523
STM14_3710	STM3070	epd	erythrose 4-phosphate dehydrogenase	0.81464	0.157607	0.576154	0.074693	0.836179	0.238136	-0.382748	0.515272	-1.04663	1.28575	-0.778302	0.901771
STM14_3717	STM3076	tktA	transketolase	-1.04832	0.674027	-0.414542	0.540335	0.00544183	0.350275	1.48085	0.215062	-0.540035	0.559413	0.777619	0.226159
STM14_3719	STM3077	yggG	putative Zn-dependent protease	1.06447	0.232907	0.999564	0.255379	0.638458	0.466776	-0.942207	0.148158	-0.842073	0.48089	-1.05808	0
STM14_3720	STM3078	speB	agmatinase	-0.995716	0.388688	-0.522076	0.314938	0.0439548	0.412617	-0.614636	0.607141	1.08305	0.438234	1.53012	0.240206
STM14_3727	STM3084.S		putative regulatory protein	-0.228022	0.576221	-0.522547	1.14603	-0.729612	0.946299	0.00516117	0.961177	0.762077	0.799086	0.704609	0.95293
STM14_3729	STM3086	speA	arginine decarboxylase	-0.594163	0.62026	-0.379772	0.4459	-0.14651	0.869156	-0.79282	0.624741	0.803573	0.658659	1.59128	0.532732
STM14_3733	STM3090	metK	S-adenosylmethionine synthetase	-0.769778	0.148487	-0.775872	0.229821	-0.41376	0.199345	-0.508506	0.17303	1.6055	0.267114	1.08674	0.368203
STM14_3738	STM3094	yggJ	hypothetical protein	-0.120238	1.05252	-0.066578	1.17746	0.411345	0.421569	-0.5796	1.02589	0.0238201	1.185	0.702548	0.556467
STM14_3739	STM3095	gshB	glutathione synthetase	0.648917	0.408809	0.637745	0.217738	0.566745	0.288088	0.573061	0.333382	-1.50499	0.643244	-1.09884	0.370548
STM14_3740	STM3096	yqgE	hypothetical protein	0.256883	0.731466	0.616189	0.442123	0.846498	0.572183	-0.47258	0.64008	-0.852298	1.47542	-0.168789	0.832598
STM14_3744	STM3100	yggS	hypothetical protein	-0.717881	0.721105	-0.247386	0.520371	-0.183881	0.327803	-0.680651	0.514171	1.52536	0.707421	0.364726	0.82321
STM14_3747	STM3103	yggV	putative deoxyribonucleotide triphosphate pyrophospha	0.277333	0.867197	0.833314	0.474014	-0.994304	1.71777	-0.399955	0.651111	-0.134037	0.827052	0.129321	0.818015
STM14_3750	STM3106	ansB	L-asparaginase II	0.296146	0.0738435	0.417751	0.0714098	0.419434	0.0205161	1.22863	0.068907	-1.61615	0.211468	-0.908997	0.359448
STM14_3752	STM3107	yggN	hypothetical protein	-0.401939	1.33453	-0.524946	0.510632	0.172388	0.625869	0.770683	0.756084	-0.110148	0.936049	0.227136	1.38954
STM14_3753	STM3108	yggL	hypothetical protein	0.506153	0.375028	0.902643	0.216597	-0.312471	1.19874	0.397393	0.509379	-1.20931	1.00293	-0.582851	0.713531
STM14_3754	STM3109	trmB	tRNA (guanine-N(7))-methyltransferase	-0.767668	0.279546	-0.838056	0.26111	-0.263996	0.341163	-0.537242	0.177516	1.44325	0.294683	1.31356	0.23615
STM14_3756	STM3111	yggX	hypothetical protein	0.825225	0.171433	0.906726	0.322767	0.738915	0.237591	-0.000540373	0.245989	-1.37273	0.325813	-1.27694	0.315183
STM14_3785	STM3131		putative cytoplasmic protein	0.520706	1.10022	-0.0886582	0.850057	-0.365474	0.56756	1.25213	0.202558	-0.754912	1.21619e-16	-1.02843	0.54704
STM14_3795	STM3135		mannonate dehydratase	0.502884	0.236806	0.625137	0.378399	0.453865	0.269295	0.659303	0.185698	-1.66443	0.789571	-0.638209	0.563095
STM14_3796	STM3136		putative D-mannonate oxidoreductase	0.508107	0.200631	0.579754	0.278418	0.620767	0.220665	0.798702	0.135475	-1.6728	0.388595	-0.941408	0.222856
STM14_3797	STM3137		glucuronate isomerase	0.575825	0.151141	0.578532	0.252203	0.511006	0.273794	0.816243	0.131791	-1.53234	0.45737	-1.16839	0.455127
STM14_3799	STM3138		putative methyl-accepting chemotaxis protein	1.14227	0.222783	0.977806	0.344025	0.591202	0.429939	-1.004	0	-0.84087	0.252809	-1.004	0
STM14_3802	STM3139	gsp	bifunctional glutathionylspermidine amidase/glutathion	0.437266	0.562189	0.431433	0.962655	-0.520617	0.737321	0.960509	1.12814	-0.889278	1.21619e-16	-0.889278	0
STM14_3804	STM3140	yghU	putative glutathione S-transferase YghU	0.806033	0.171971	0.871402	0.147162	0.508673	0.133585	0.0623455	0.355467	-0.811588	0.576667	-1.90096	0.398589
STM14_3810	STM3146	hybD	hydrogenase 2 maturation endopeptidase	-0.666553	0.27213	-1.03306	0.270504	-1.1328	0.229124	1.29429	0.311455	0.605156	0.231716	0.833049	0.205418
STM14_3811	STM3147	hybC	hydrogenase 2 large subunit	-0.997527	0.135748	-0.880637	0.332075	-0.92341	0.268458	1.23613	0.201637	0.577715	0.293549	1.01989	0.216489
STM14_3813	STM3149	hybA	hydrogenase 2 protein HybA	-0.763399	0.172895	-0.790814	0.404094	-1.05854	0.237582	1.61865	0.130902	0.156661	0.0863471	0.726903	0.0997591
STM14_3814	STM3150	hypO	hydrogenase 2 small subunit	-0.904403	0.263155	-0.945212	0.436024	-0.940413	0.338432	1.16165	0.339416	0.631825	0.192243	1.02463	0.184215
STM14_3817	STM3152		putative methyl-accepting chemotaxis protein	-0.644622	0.0334039	-0.658259	0	-0.658259	0	-0.649301	0.299929	1.27152	0.0770669	1.67925	0.244248
STM14_3823	STM3157	yghA	oxidoreductase	0.915072	0.126806	0.959573	0.097885	0.535373	0.0950346	-0.163046	0.159646	-0.775113	0.171204	-1.9401	0.1354
STM14_3825	STM3159	exbB	biopolymer transport protein ExbB	0.113936	0.754355	-0.0296138	0.383742	0.886262	0.439373	-1.63851	0.600378	0.760138	0.482823	0.304809	0.482946
STM14_3831	STM3164	yqhD	putative alcohol dehydrogenase	-0.418713	0.420374	-0.548239	0.323006	-0.446759	0.0955571	1.87482	0.381511	-0.489547	0.482733	-0.180721	0.673922
STM14_3832	STM3165	dkgA	2,5-diketo-D-gluconate reductase A; methylglyoxal reductase/?-keto ester reductase; catalyzes the reduction of 2,5-diketo-D-gluconic acid to 2-keto-L-gulonic acid; also catalyzes the reduction of methylglyoxal, ethyl-2-methylacetoacetate and ethyl-acetoacetate	0.749233	0.278335	0.636847	0.429225	0.102694	0.463375	0.639093	0.232138	-0.722333	0.28226	-2.05695	0.100596
STM14_3839	STM3168	ygiR	hypothetical protein	-0.731919	0	-0.731919	0	-0.731919	0	-0.207806	0.955579	1.31509	0.350105	1.26674	0.255426
STM14_3844	STM3172	sufI	repressor protein for FtsI	-0.0359276	0.353766	0.0225599	0.389692	0.544268	0.520138	-1.53035	0.755261	0.716397	0.907803	0.696719	0.721589
STM14_3845	STM3173	plsC	1-acyl-sn-glycerol-3-phosphate acyltransferase	-0.557243	0.65529	-0.293245	0.616737	-0.577967	0.811246	-0.803605	0.650997	1.22326	0.236516	1.22421	0.0710189
STM14_3846	STM3174	parC	DNA topoisomerase IV subunit A	-0.840098	0.513348	-0.667126	0.335569	-0.244877	0.314382	-0.599364	0.351942	1.40859	0.211324	1.29187	0.182107
STM14_3848	STM3176	ygiW	putative outer membrane protein	0.446926	0.274505	0.602993	0.234659	0.25928	0.366714	1.04591	0.110413	-1.42649	0.321573	-1.26328	0.432518
STM14_3853	STM3180	ygiN	putative cytoplasmic protein	0.69355	0.140828	0.550073	0.267953	0.234904	0.0964082	0.870538	0.210339	-1.14074	0.259558	-1.69504	0.628831
STM14_3854	STM3181	parE	DNA topoisomerase IV subunit B	-0.726439	0.388477	-0.54564	0.497335	-0.276355	0.341438	-0.774975	0.382769	1.2544	0.362693	1.46533	0.354553
STM14_3859	STM3186	tolC	outer membrane channel protein	0.83959	0.387168	0.804234	0.591507	0.534131	0.475641	-0.114613	0.448771	-1.07573	0.564164	-1.21435	1.00863
STM14_3861	STM3187	ygiB	hypothetical protein	0.477208	0.516255	0.533285	0.590889	0.226664	0.490224	0.84277	0.744543	-1.44306	0.222387	-0.841971	0.661248
STM14_3862	STM3188	ygiC	putative glutathionylspermidine synthase	0.793484	0.210338	0.664803	0.282515	0.886252	0.288182	0.183303	0.246495	-1.17079	0.557982	-1.59245	0.207425
STM14_3869	STM3195	ribB	3,4-dihydroxy-2-butanone 4-phosphate synthase; DHBP synthase; functions during riboflavin biosynthesis	0.517243	0.133019	0.477207	0.265822	0.600088	0.043898	0.644882	0.0629804	-1.19054	0.939862	-1.27328	1.18595
STM14_3870	STM3196.S	yqiC	putative cytoplasmic protein	0.769246	0.453853	0.730265	0.899331	-0.146246	1.38168	0.0504516	0.285425	-0.587298	0.620044	-1.29775	0.858732
STM14_3876	STM3200	rfaE	bifunctional heptose 7-phosphate kinase/heptose 1-pho	-0.756047	0.760812	-0.624604	0.35911	-0.611641	1.09294	0.0270252	0.55769	1.06895	0.607205	1.03866	0.823918
STM14_3879	STM3203	ygiM	putative signal transduction protein	-0.421002	1.52858	0.268113	0.271231	0.0682757	0.615862	-0.674079	0.543225	0.800624	1.01985	-0.0287588	1.00774
STM14_3885	STM3208	gcp	O-sialoglycoprotein endopeptidase	-0.497543	6.08094e-17	-0.584968	0.222493	-0.913357	0.54728	-0.497543	6.08094e-17	1.3269	0.609149	1.29309	0.891766
STM14_3886	STM3209	rpsU	30S ribosomal protein S21	-1.10358	0.28204	-0.688202	0.263524	-0.550046	0.245149	-0.0798827	0.28041	1.39035	0.194648	1.27202	0.089477
STM14_3888	STM3211.S	rpoD	RNA polymerase sigma factor RpoD	-0.316761	0.63926	-0.183713	0.473202	-0.157373	0.407865	-1.33088	0.430365	1.11076	0.411373	1.23827	0.4078
STM14_3889	STM3212	mug	G/U mismatch-specific DNA glycosylase	0.66292	0.523085	0.616793	0.9722	0.443402	0.480919	0.334213	0.825735	-1.21032	0.491154	-1.04882	0.102607
STM14_3893	STM3216		putative methyl-accepting chemotaxis protein	0.845372	0.100216	0.442504	0.261028	0.704629	0.093797	-1.93075	0.102019	-0.0182429	0.18762	0.28705	0.262982
STM14_3894	STM3217	aer	aerotaxis sensor receptor	1.1475	0.594747	0.846829	0.53255	0.406447	1.0651	-0.849485	0	-0.849485	0	-0.849485	0
STM14_3903	STM3223	ygjR	putative dehydrogenase	0.6283	0.100707	0.480072	0.136454	0.601259	0.295224	0.244749	0.202432	-1.78859	1.05392	0.0519432	0.157258
STM14_3911	STM3229	yqjD	putative inner membrane protein	0.7889	0.224036	0.902909	0.110804	0.497179	0.115426	0.303365	0.105934	-1.20796	0.180399	-1.67799	0.285516
STM14_3915	STM3233	yqjG	putative glutathione S-transferase	0.443787	0.740387	0.748224	0.592566	-0.151048	0.54551	-0.315212	0.352324	-0.544703	1.53803	-0.347095	1.37503
STM14_3922	STM3240	tdcG	L-serine deaminase	0.367075	0.0479125	0.233408	0.245931	0.26853	0.0562002	1.38398	0.0692776	-1.43196	0	-1.09728	0.453629
STM14_3923	STM3241	tdcE	pyruvate formate-lyase 4/2-ketobutyrate formate-lyase	0.181946	0.0839623	0.148926	0.221471	0.131658	0.119388	1.52239	0.0412738	-1.52068	0.0558254	-0.63054	0.541759
STM14_3924	STM3242	tdcD	propionate/acetate kinase	-0.15808	0.760213	-0.539804	0.373815	-0.524247	0.351018	1.70992	0.154299	-0.539079	0.70707	-0.185193	0.816868
STM14_3925	STM3243	tdcC	threonine/serine transporter TdcC	0.116433	0.196285	0.111047	0.38578	0.2935	0.193154	1.50923	0.0813424	-1.43506	0	-0.745982	0.624328
STM14_3926	STM3244	tdcB	threonine dehydratase	-0.365287	0.262385	-0.34651	0.470913	-0.276468	0.260361	1.84742	0.0441507	-0.988495	0.426512	0.0557743	0.285542
STM14_3927	STM3245	tdcA	DNA-binding transcriptional activator TdcA	-0.469442	6.08094e-17	-0.469442	6.08094e-17	-0.469442	0	2.03425	0.297056	-0.469442	6.08094e-17	-0.469442	0
STM14_3930	STM3248	garR	tartronate semialdehyde reductase	0.323677	0.210904	0.605329	0.398856	0.592187	0.48246	0.899209	0.17425	-1.38196	0.625849	-1.26157	0.298414
STM14_3931	STM3249	garL	alpha-dehydro-beta-deoxy-D-glucarate aldolase	-0.286573	0.864779	0.168789	0.184081	0.702505	0.588453	1.14279	0.31079	-1.34279	0.685976	-0.225827	0.757369
STM14_3946	STM3264	yraM	putative transglycosylase	0.516118	0.527053	0.717703	0.289046	0.828921	0.381789	-1.67024	0.405617	-0.244856	0.558092	0.192987	0.750987
STM14_3949	STM3267	yraP	hypothetical protein	0.96875	0.180795	0.81908	0.172328	0.450618	0.200274	0.186029	0.16558	-1.51059	0.296749	-1.14552	0.353141
STM14_3951	STM3269	yhbO	putative intracellular proteinase	0.828758	0.157453	0.83465	0.268028	0.12017	0.178607	0.124418	0.272584	-0.446117	0.33438	-2.13273	0.741782
STM14_3954	STM3272	yhbS	putative transport protein	0.31127	0.327017	0.285712	0.187317	0.136329	0.239224	1.38077	0.113623	-1.34643	0.42308	-1.08331	0.578099
STM14_3955	STM3273	yhbT	putative lipid carrier protein	-0.585754	0	-0.585754	0	-0.585754	0	-0.163283	0.720254	1.33306	1.23906	0.588344	1.00551
STM14_3956	STM3274	yhbU	putative protease	-0.649459	0.581604	-1.08192	0.593174	-0.537625	0.265572	1.10262	0.469828	0.711994	0.459763	0.412774	1.07225
STM14_3962	STM3280.S	deaD	ATP-dependent RNA helicase DeaD	-0.767132	0.134348	-0.994638	0.0838445	-0.319071	0.0985536	-0.378481	0.101412	1.48791	0.0836185	1.29757	0.0498632
STM14_3964	STM3282	pnp	polynucleotide phosphorylase/polyadenylase	-0.841482	0.154138	-0.623273	0.102573	-0.330795	0.139733	-0.689414	0.139139	1.54166	0.221738	1.24956	0.132521
STM14_3966	STM3283	rpsO	30S ribosomal protein S15	-0.747732	0.306606	-0.884352	0.561575	-0.29231	0.258891	-0.346855	0.266771	1.33969	0.564006	1.25119	0.47064
STM14_3967	STM3284	truB	tRNA pseudouridine synthase B	0.0439224	1.4348	0.529668	1.47038	-0.712625	0.265072	-0.591091	0.535989	0.301664	0.252088	0.286381	0.641645
STM14_3968	STM3285	rbfA	ribosome-binding factor A	-0.84532	0.121299	-0.821465	0.137726	-0.30858	0.164206	-0.493723	0.119426	1.48165	0.165036	1.32686	0.223206
STM14_3969	STM3286	infB	translation initiation factor IF-2	-0.908423	0.15845	-0.706478	0.0965562	-0.321039	0.086986	-0.522758	0.0869796	1.63306	0.137828	1.07794	0.0917647
STM14_3970	STM3287	nusA	transcription elongation factor NusA	-0.901514	0.314936	-0.71474	0.160522	-0.33998	0.0882665	-0.498393	0.181419	1.5082	0.264531	1.24966	0.127435
STM14_3971	STM3288	yhbC	hypothetical protein	-0.193551	0.6623	-0.620196	0	0.0403278	0.768274	-0.620196	0	1.0983	1.36486	0.463131	1.26217
STM14_3973	STM3290.S	argG	argininosuccinate synthase	0.540334	0.817854	0.596604	1.5277	-0.633717	0.511348	-0.138154	0.764595	0.137226	0.605529	-1.0703	0.217558
STM14_3976	STM3293	secG	preprotein translocase subunit SecG	-0.813202	0.313544	-0.862347	0.449746	-0.428698	0.380461	-0.260459	0.319823	1.30658	0.39735	1.37284	0.369004
STM14_3977	STM3294	glmM	phosphoglucosamine mutase	-0.602757	0.316948	-0.292757	0.687872	-0.200104	1.0859	1.35301	0.753774	-0.432502	0.614281	0.162618	1.26498
STM14_3978	STM3295	folP	dihydropteroate synthase	-0.449156	0.798282	-0.661989	0.816603	-0.283666	1.01779	-0.584772	0.561902	1.13275	0.194566	1.12842	0.446635
STM14_3981	STM3296	hflB	ATP-dependent metalloprotease	0.512127	0.353338	0.789716	0.249652	0.909021	0.180729	-1.81852	0.403084	-0.0469854	0.283342	-0.0635322	0.294457
STM14_3982	STM3297	rrmJ	23S rRNA methyltransferase J	-0.647235	0.42168	-0.626391	0.142288	-0.371705	0.229929	-0.805963	0.271459	1.52465	0.201183	1.20411	0.268076
STM14_3983	STM3298.S	yhbY	RNA-binding protein YhbY	-0.81416	0.328258	-0.742534	0.181976	-0.442085	0.259487	-0.458714	0.273068	1.35762	0.415817	1.42877	0.317528
STM14_3984	STM3299	greA	transcription elongation factor GreA	-0.78296	0.29089	-0.757799	0.110386	-0.292383	0.086425	-0.626662	0.149907	1.47151	0.203256	1.33626	0.269864
STM14_3986	STM3300	dacB	D-alanyl-D-alanine carboxypeptidase/endopeptidase	0.695257	0.435096	0.649518	0.417533	0.31424	0.812528	0.0550391	0.134737	-1.17856	1.4631	-0.646125	0.431445
STM14_3988	STM3301	obgE	GTPase ObgE	-0.859996	0.162693	-0.826952	0.160813	-0.242166	0.0803433	-0.508879	0.136541	1.54767	0.0674055	1.21441	0.0332367
STM14_3991	STM3304	rplU	50S ribosomal protein L21	-0.994816	0.19301	-0.778103	0.085452	-0.257713	0.128654	-0.385721	0.143516	1.47256	0.149737	1.28684	0.222974
STM14_3992	STM3305	ispB	octaprenyl diphosphate synthase	-0.56284	0.784067	-0.959896	0.584836	0.144181	0.484057	-0.440717	0.72266	1.12837	0.3176	1.10844	0.623423
STM14_3994	STM3307	murA	UDP-N-acetylglucosamine 1-carboxyvinyltransferase	0.29118	0.398136	-0.342606	0.258857	0.12328	0.683713	-0.471744	0.459943	0.154493	2.05129	0.429737	0.980218
STM14_3995	STM3308	yrbA	putative transcriptional regulator	-0.306705	0.870449	-0.155084	0.789832	0.217416	0.801394	-0.613617	1.03518	0.537602	1.29665	0.58929	0.84085
STM14_3997	STM3309	yrbB	hypothetical protein	0.539032	0.767976	0.942026	0.867947	0.197057	1.23267	-0.870428	0.528426	-0.511069	0.59666	-0.346399	0.954583
STM14_3999	STM3311	yrbD	putative transport protein	0.0720962	0.521663	-0.116613	0.437245	0.196001	0.150495	-0.203912	2.18778	0.0959965	0.46326	0.032647	1.00581
STM14_4000	STM3312	yrbE	putative transport protein	0.851111	0.577211	0.785214	0.310912	0.140647	0.611231	-0.317905	0.645615	-1.18542	0.584609	-0.340147	1.45048
STM14_4001	STM3313	yrbF	putative ABC transporter ATP-binding protein YrbF	0.518083	1.56728	-0.506487	0.454455	0.203408	1.1532	-0.373194	0	-0.237495	0.733114	0.69523	1.23639
STM14_4003	STM3315	yrbH	D-arabinose 5-phosphate isomerase	-0.526111	0.852885	-0.889612	0.297389	-0.705434	1.06141	0.381014	0.465586	1.16462	0.664407	0.510575	0.774252
STM14_4004	STM3316	yrbI	3-deoxy-D-manno-octulosonate 8-phosphate phosphatase	0.00856536	0.675919	0.654393	0.538888	-0.367107	0.821768	0.481654	0.834352	-0.927197	1.49813	0.0409844	0.538332
STM14_4005	STM3317	yrbK	hypothetical protein	-0.0928533	0.832175	-0.233335	0.583736	0.331453	1.59319	-0.269283	0.738422	0.0185758	1.14631	0.53389	1.47505
STM14_4006	STM3318	yhbN	hypothetical protein	-1.00162	0.579992	-0.374355	0.816349	0.579426	0.387014	-0.424765	0.463187	1.19949	0.804763	0.322439	0.981723
STM14_4007	STM3319	yhbG	putative ABC transporter ATP-binding protein YhbG	-0.969107	0.444541	-0.418633	0.677892	-0.403642	0.35136	-0.0965966	0.5657	0.98723	0.849731	1.1493	1.09667
STM14_4009	STM3321	yhbH	putative sigma(54) modulation protein	0.288336	1.43465	1.00029	0.909861	0.185833	0.873683	-0.712037	0.752444	-0.420289	0	-0.420289	0
STM14_4010	STM3322	ptsN	sugar-specific enzyme IIA component of PTS	0.0679285	0.633186	0.125649	0.429544	0.530784	0.721912	-0.0543326	0.852578	-0.545493	1.90081	0.0785883	0.759915
STM14_4011	STM3323	yhbJ	hypothetical protein	0.704918	0.428132	0.700044	0.461199	0.574519	0.420864	0.16445	0.293586	-1.26036	1.00367	-1.0381	0.769178
STM14_4015	STM3327	yhbL	isoprenoid biosynthesis protein	0.392818	0.350136	0.833391	0.164516	0.626346	0.183981	0.19702	0.247517	-0.973537	0.683277	-1.30089	1.64908
STM14_4016	STM3328	arcB	aerobic respiration control sensor protein ArcB	0.26338	0.596194	-0.339421	0.757486	0.502312	0.480425	-0.470896	0.626715	-0.054059	1.51065	0.399181	1.65178
STM14_4020	STM3330	gltB	glutamate synthase subunit alpha	0.730641	0.54604	1.10108	0.539393	0.403556	1.27218	-0.966706	0.297426	-0.642951	0.520055	-0.736652	0.0769825
STM14_4025	STM3334		cytosine deaminase	0.736712	0.718058	0.419977	0.575101	0.697896	0.670984	-0.98841	0.364919	-0.210289	1.26055	-0.634882	0.966869
STM14_4026	STM3335	yhcH	putative cytoplasmic protein	0.262455	0.254889	0.363988	0.356691	0.309139	0.231006	1.29431	0.174718	-1.27494	0.44049	-1.27787	0.52586
STM14_4027	STM3336	nanK	N-acetylmannosamine kinase	0.0518046	0.279861	0.381419	0.232715	0.353295	0.650559	1.3635	0.173582	-1.17861	0.455954	-1.28046	0.383653
STM14_4028	STM3337	nanE	N-acetylmannosamine-6-phosphate 2-epimerase	-0.428129	0.273641	-0.306641	0.456209	-0.0419764	0.609223	1.44304	0.231458	-0.838074	1.31021	0.236676	0.582201
STM14_4030	STM3339	nanA	N-acetylneuraminate lyase	-1.08236	0.368372	-0.792165	0.395915	-0.375867	0.424336	1.25634	0.133623	0.147523	0.805598	1.08185	0.084788
STM14_4032	STM3341	sspB	ClpXP protease specificity-enhancing factor	-0.235344	0.925704	-0.189906	0.425276	-0.178515	1.0933	-0.704088	1.18449	0.530712	0.954085	1.07645	0.477196
STM14_4033	STM3342	sspA	stringent starvation protein A	-0.697333	0.288466	-0.79285	0.24103	0.118673	0.144223	-0.825846	0.292135	1.35989	0.286689	1.31554	0.423199
STM14_4036	STM3344	rpsI	30S ribosomal protein S9	-0.949683	0.0787089	-0.843886	0.0984219	-0.489505	0.115008	-0.21674	0.132623	1.49066	0.12737	1.26898	0.0675305
STM14_4037	STM3345	rplM	50S ribosomal protein L13	-0.982676	0.168163	-0.79966	0.0830863	-0.452016	0.0311554	-0.247528	0.197261	1.46093	0.158917	1.30542	0.14427
STM14_4039	STM3347	yhcB	cytochrome d ubiquinol oxidase subunit III	0.586078	0.276194	0.613012	0.543434	0.666382	0.253014	0.586679	0.332889	-1.64868	0.320329	-0.872015	0.353657
STM14_4040	STM3348	degQ	serine endoprotease	0.810863	0.207073	1.02699	0.169799	0.869124	0.177016	-0.322714	0.159822	-1.26205	0.318067	-1.24876	0.258172
STM14_4052	STM3359	mdh	malate dehydrogenase	0.760478	0.16212	1.04599	0.163086	0.907648	0.0776601	-0.249649	0.0281703	-1.24079	0.0919527	-1.38168	0.176934
STM14_4054	STM3360	argR	arginine repressor	-1.30009	0.577184	-0.524471	0.3263	-0.308238	0.554278	0.0398829	0.322384	1.0723	0.307314	1.37681	0.274165
STM14_4062	STM3368	tldD	protease TldD	-0.237841	1.0906	-0.4207	1.27973	-0.243375	0.951548	-0.0454949	1.06381	0.509449	0.281224	0.535255	1.11657
STM14_4064	STM3370	cafA	ribonuclease G	-0.137981	1.13926	0.117239	0.829372	0.245948	1.31782	0.861917	1.21061	-0.603084	0	-0.603084	0
STM14_4068	STM3374	mreB	rod shape-determining protein	-0.883517	0.302593	-0.585871	0.219204	-0.179613	0.290214	-0.731927	0.155056	1.50355	0.19271	1.22626	0.161322
STM14_4071	STM3376	yhdH	putative oxidoreductase	-0.383021	0.39518	-0.0983032	0.167848	-0.12723	0.38026	1.68862	0.268109	-1.05433	0.824574	-0.102206	0.595107
STM14_4076	STM3379	accB	acetyl-CoA carboxylase biotin carboxyl carrier protei	-0.677046	0.219835	-0.697647	0.303625	0.167142	0.211799	-0.923309	0.259579	1.38702	0.338821	1.19932	0.593869
STM14_4077	STM3380	accC	acetyl-CoA carboxylase biotin carboxylase subunit	-0.450831	1.01199	0.363294	1.09273	0.35372	0.878691	0.540812	0.642753	-0.63994	1.12575	-0.0737236	0.902759
STM14_4083	STM3385	fis	DNA-binding protein Fis	-0.886256	0.128539	-0.947671	0.167549	-0.618404	0.0903154	-0.0511524	0.104533	1.34768	0.0797696	1.4245	0.0418547
STM14_4102	STM3399	yrdA	putative ferripyochelin-binding protein	0.955866	0.174491	0.811686	0.226623	0.903792	0.108786	-0.255117	0.342001	-1.28199	0.248839	-1.24946	0.392648
STM14_4104	STM3401	aroE_2	shikimate 5-dehydrogenase	1.01518	0.191285	0.932035	0.146603	0.611673	0.084418	-0.37522	0.2368	-1.25195	0.468697	-1.09174	0.683297
STM14_4109	STM3406	def	peptide deformylase	-0.330212	0.448218	-0.155995	0.223338	-0.0514047	0.463759	-1.38106	0.396427	1.35724	0.563339	0.81644	0.501568
STM14_4110	STM3407	fmt	methionyl-tRNA formyltransferase	-0.0895363	0.373127	0.414709	0.28927	0.40316	0.473291	-1.52838	0.262803	1.2323	0.558318	-0.44679	0.742485
STM14_4111	STM3408	sun	16S rRNA methyltransferase B	-0.964805	0.617494	-0.195084	1.12079	-0.20488	1.12199	-0.299959	0.72066	0.872719	0.336645	1.08557	0.150252
STM14_4112	STM3409	trkA	potassium transporter peripheral membrane component	-0.267643	0.839525	-0.19375	0.542669	-0.298828	0.749753	-1.04652	1.05237	1.13713	0.242769	0.855013	0.270254
STM14_4113	STM3410	mscL	large-conductance mechanosensitive channel	0.599722	0.250455	0.863194	0.137076	0.562742	0.0797543	0.491077	0.136499	-1.53268	0.436143	-1.19471	0.357206
STM14_4114	STM3411		putative cytoplasmic protein	-0.347822	6.08094e-17	-0.347822	6.08094e-17	-0.347822	0	-0.347822	6.08094e-17	1.18487	1.84584	0.135718	0.96708
STM14_4117	STM3414	rplQ	50S ribosomal protein L17	-0.927582	0.174738	-0.770949	0.13662	-0.521234	0.150183	-0.306101	0.131681	1.50164	0.157644	1.27573	0.139582
STM14_4118	STM3415	rpoA	DNA-directed RNA polymerase subunit alpha	-0.932403	0.245689	-0.571964	0.189043	-0.428951	0.055468	-0.553337	0.115995	1.60233	0.236936	1.11201	0.140276
STM14_4119	STM3416	rpsD	30S ribosomal protein S4	-1.00553	0.150583	-0.754325	0.0743409	-0.487607	0.126718	-0.250236	0.103978	1.47752	0.175065	1.28646	0.161161
STM14_4120	STM3417	rpsK	30S ribosomal protein S11	-0.994369	0.158344	-0.757382	0.073555	-0.452225	0.027231	-0.295085	0.0852442	1.48031	0.157249	1.30201	0.117862
STM14_4121	STM3418	rpsM	30S ribosomal protein S13	-0.958045	0.121256	-0.767004	0.15183	-0.398549	0.136919	-0.357705	0.0868959	1.53114	0.138643	1.22597	0.185125
STM14_4123	STM3420	secY	preprotein translocase subunit SecY	-0.90588	0.249727	-0.730176	0.1216	-0.453029	0.209199	-0.413446	0.145458	1.39756	0.218394	1.43094	0.294407
STM14_4124	STM3421	rplO	50S ribosomal protein L15	-0.991793	0.0442795	-0.796875	0.120014	-0.449432	0.132501	-0.252675	0.128444	1.47787	0.108354	1.29464	0.0640728
STM14_4125	STM3422	rpmD	50S ribosomal protein L30	-1.04739	0.175275	-0.765967	0.128757	-0.37888	0.127899	-0.24784	0.180179	1.4687	0.12096	1.26763	0.145739
STM14_4126	STM3423	rpsE	30S ribosomal protein S5	-1.00849	0.160229	-0.772259	0.144479	-0.436965	0.119272	-0.25848	0.14465	1.44976	0.159389	1.32118	0.1352
STM14_4127	STM3424	rplR	50S ribosomal protein L18	-0.879598	0.171081	-0.670402	0.0905086	-0.261781	0.155473	-0.511055	0.119887	1.27306	0.772687	1.44377	0.383457
STM14_4128	STM3425	rplF	50S ribosomal protein L6	-1.02926	0.141993	-0.765184	0.0361651	-0.40512	0.103518	-0.265812	0.111843	1.49779	0.139201	1.24881	0.132968
STM14_4129	STM3426	rpsH	30S ribosomal protein S8	-0.937336	0.190061	-0.818547	0.120018	-0.490495	0.169018	-0.234276	0.216491	1.51561	0.165693	1.20232	0.217539
STM14_4130	STM3427.S	rpsN	30S ribosomal subunit protein S14	-0.980369	0.290462	-0.742237	0.2383	-0.455579	0.233808	-0.278311	0.216091	1.43337	0.223002	1.3069	0.201402
STM14_4131	STM3428	rplE	50S ribosomal protein L5	-0.967169	0.102422	-0.792762	0.0318731	-0.366412	0.0675749	-0.343712	0.0756808	1.55899	0.111441	1.1834	0.0904203
STM14_4132	STM3429	rplX	50S ribosomal protein L24	-0.914374	0.163998	-0.75427	0.0767355	-0.380231	0.0822963	-0.451575	0.0886788	1.49675	0.176972	1.31543	0.0912136
STM14_4133	STM3430	rplN	50S ribosomal protein L14	-0.981945	0.0911639	-0.749238	0.149372	-0.404972	0.153304	-0.339977	0.134289	1.55908	0.124198	1.17309	0.0756452
STM14_4134	STM3431	rpsQ	30S ribosomal protein S17	-0.657469	0.782941	-0.543238	0.514347	-0.116373	0.501156	-0.415942	0.796488	1.03502	1.0648	0.988817	0.63842
STM14_4135	STM3432	rpmC	50S ribosomal protein L29	-1.00174	0.122171	-0.770578	0.0649162	-0.421432	0.0735136	-0.290757	0.0667163	1.51803	0.11953	1.239	0.0931502
STM14_4136	STM3433	rplP	50S ribosomal protein L16	-0.893796	0.200868	-0.933213	0.192903	-0.47929	0.128793	-0.161176	0.0429147	1.41883	0.213879	1.33332	0.117985
STM14_4137	STM3434	rpsC	30S ribosomal protein S3	-1.073	0.172682	-0.749467	0.0887264	-0.450405	0.169978	-0.17532	0.155611	1.45614	0.20913	1.26287	0.0567339
STM14_4138	STM3435	rplV	50S ribosomal protein L22	-0.982061	0.165883	-0.828983	0.0779275	-0.425643	0.129697	-0.23962	0.130558	1.44546	0.0881485	1.33345	0.0998459
STM14_4139	STM3436	rpsS	30S ribosomal protein S19	-0.955657	0.16825	-0.834754	0.198133	-0.440317	0.0506268	-0.250333	0.100915	1.48295	0.105619	1.27701	0.0771272
STM14_4140	STM3437	rplB	50S ribosomal protein L2	-0.97406	0.152301	-0.74274	0.0909389	-0.461639	0.123133	-0.330468	0.0706145	1.53034	0.0927301	1.23703	0.124078
STM14_4142	STM3439	rplD	50S ribosomal protein L4	-0.934704	0.108671	-0.802154	0.0408324	-0.451085	0.0911285	-0.321275	0.0793447	1.51574	0.163888	1.26468	0.0886648
STM14_4143	STM3440	rplC	50S ribosomal protein L3	-0.91067	0.124469	-0.75302	0.112898	-0.411527	0.153799	-0.424797	0.16307	1.55167	0.155676	1.21675	0.0955571
STM14_4144	STM3441	rpsJ	30S ribosomal protein S10	-0.97059	0.144624	-0.732544	0.0635094	-0.376189	0.0733708	-0.384219	0.0870366	1.59813	0.161081	1.11002	0.195743
STM14_4146	STM3443	bfr	bacterioferritin, iron storage and detoxification protein; bacterioferritin; BFR; cytochrome B-1; cytochrome B-557 (SW:BFR_SALTY); iron storage homoprotein	0.426634	0.0737264	0.757244	0.0951589	0.375289	0.159394	0.899654	0.0907869	-1.15935	0.258332	-1.76156	0.125535
STM14_4149	STM3445	tuf_1	elongation factor Tu	-1.08948	0.251645	-0.559676	0.146911	-0.28294	0.134927	-0.467384	0.147565	1.49493	0.25464	1.21535	0.214845
STM14_4150	STM3446	fusA	elongation factor G	-0.963601	0.0973452	-0.795388	0.0959745	-0.463663	0.100113	-0.289912	0.0355125	1.47076	0.118891	1.33087	0.0390101
STM14_4151	STM3447	rpsG	30S ribosomal protein S7	-1.01265	0.102778	-0.786739	0.049032	-0.390017	0.0943312	-0.278783	0.0936393	1.49493	0.111611	1.26487	0.132413
STM14_4152	STM3448	rpsL	30S ribosomal protein S12	-0.835202	0.264307	-0.771192	0.486144	-0.353333	0.186449	-0.376781	0.386614	1.38335	0.528691	1.25307	0.342616
STM14_4156	STM3452	yheO	putative regulatory protein	0.495854	0.347677	0.500707	0.580587	0.670338	0.34543	-1.341	0.671879	-0.00357107	1.0079	-0.14833	1.33681
STM14_4157	STM3453	fkpA	FKBP-type peptidyl-prolyl cis-trans isomerase	-0.196923	1.2414	0.271012	1.11491	-0.195402	0.944229	0.312332	1.05118	-0.699536	0.695645	0.665075	0.338398
STM14_4158	STM3454	slyX	hypothetical protein	0.519026	0.605168	0.980851	0.225098	0.81175	0.451674	-0.61502	0.839373	-0.786548	0.819711	-0.959214	0.760442
STM14_4159	STM3455	slyD	FKBP-type peptidyl-prolyl cis-trans isomerase	-0.775241	0.409075	-0.890585	0.62417	-0.452994	0.548513	-0.0784125	0.565993	1.14473	0.390167	1.35226	0.428352
STM14_4166	STM3461		hypothetical protein	0.78125	1.20443	-0.305394	0.887475	0.667827	1.24089	-0.142318	0.846678	-0.523854	0.511762	-0.382353	0.803527
STM14_4170	STM3464	prkB	putative phosphoribulokinase	0.933203	0.299427	0.769356	0.459007	0.191737	1.07354	0.0504225	0.727261	-1.17182	0.497109	-1.06348	0.391066
STM14_4173	STM3466	crp	cAMP-regulatory protein	0.545864	0.345867	0.87912	0.0969219	1.07791	0.323749	0.113836	0.125	-1.35507	0.270869	-1.35354	0.18229
STM14_4177	STM3470	fic	cell filamentation protein Fic	0.65395	1.24697	0.832782	1.1417	-0.775738	0.0601692	0.273182	0.557708	-0.745653	0	-0.745653	0
STM14_4179	STM3472	ppiA	peptidyl-prolyl cis-trans isomerase A (rotamase A)	0.949006	0.187049	0.839363	0.143351	0.818527	0.314873	-0.47961	0.41023	-1.05085	0.80061	-1.20539	0.288684
STM14_4183	STM3474	nirB	nitrite reductase large subunit	-0.727432	0.346308	-0.885585	1.21619e-16	-0.944959	0.118747	-0.0115721	0.294252	1.44832	0.0823188	1.20937	0.0266937
STM14_4187	STM3477	cysG	siroheme synthase	0.667392	0.680819	-0.0747275	0.59781	0.455162	1.03522	-0.0912895	1.53376	-0.602267	0.732522	-0.303825	1.01738
STM14_4193	STM3481	trpS	tryptophanyl-tRNA synthetase	-0.194409	0.602096	0.933525	0.598736	0.728968	0.56635	-0.157295	0.237921	-0.765259	1.38809	-0.453812	1.21773
STM14_4194	STM3482	gph	phosphoglycolate phosphatase	0.427333	0.71759	0.774801	0.240774	0.451534	0.320582	0.403182	0.297557	-0.775726	0.733849	-1.69592	1.0146
STM14_4195	STM3483	rpe	ribulose-phosphate 3-epimerase	0.318956	0.815102	0.787775	0.670852	0.715605	0.774892	0.0227532	0.669422	-1.1474	0.95423	-0.688723	0.465859
STM14_4197	STM3485	damX	hypothetical protein	0.448953	0.534249	0.422529	0.948046	0.543882	0.472802	-0.38276	0.648035	-0.578737	1.72156	-0.408859	0.395252
STM14_4198	STM3486	aroB	3-dehydroquinate synthase	0.172957	0.826173	0.737134	0.388772	0.767815	0.231351	-1.39527	0.462045	-0.140159	0.968128	0.170186	1.0336
STM14_4199	STM3487	aroK	shikimate kinase I	-0.773945	0.157522	-0.697352	0.300299	-0.380666	0.240576	-0.637042	0.225737	1.53388	0.185518	1.24236	0.0507618
STM14_4205	STM3493	mrcA	peptidoglycan synthetase	-0.660827	0.492575	-0.800393	0.43028	-0.114495	0.613341	-0.650041	0.397997	1.40007	0.168904	1.18129	0.366688
STM14_4211	STM3498	hslO	Hsp33-like chaperonin	-0.710886	0.765406	-0.808675	0.477553	-0.2236	0.147908	-0.376425	0.260054	0.935028	0.300302	1.66504	0.760421
STM14_4215	STM3500	pckA	phosphoenolpyruvate carboxykinase	0.8366	0.070723	0.814539	0.108402	0.87237	0.0879067	0.0580096	0.0488182	-1.58322	0.0758759	-1.06126	0.145107
STM14_4217	STM3502	ompR	osmolarity response regulator	0.999015	0.0652304	0.91315	0.177039	0.781759	0.210779	-0.421387	0.291949	-1.39623	0.172133	-0.923586	0.41006
STM14_4218	STM3503	greB	transcription elongation factor GreB	0.267582	0.811784	0.31247	0.720934	1.03941	0.527507	-0.712539	0.799737	-1.02781	0.165862	0.701042	1.19005
STM14_4219	STM3504	yhgF	putative RNase R	-0.520634	0.4393	-0.243586	0.308869	0.472947	0.534889	-1.36236	0.347708	1.0925	0.603094	1.07817	0.388216
STM14_4222	STM3506	feoB	ferrous iron transport protein B	-0.469009	0	-0.469009	0	-0.469009	0	-0.469009	0	1.01123	1.21949	1.0627	1.64033
STM14_4226	STM3509	bioH	carboxylesterase BioH	-0.96263	1.41278	-0.471302	0.935655	0.414315	0.293441	-0.0618066	0.424903	0.661074	0.440756	0.837683	0.702247
STM14_4228	STM3511	yhgI	putative DNA uptake protein	-0.888904	0.233722	-0.93231	0.299759	-0.989496	0.176027	0.623574	0.146721	1.04764	0.512866	1.2145	0.15376
STM14_4231	STM3513	malQ	4-alpha-glucanotransferase	0.680132	0.137368	0.751381	0.209534	0.601918	0.431595	0.529338	0.386582	-1.41728	2.43238e-16	-1.41728	0
STM14_4232	STM3514	malP	maltodextrin phosphorylase	0.38393	0.188602	0.485551	0.175282	0.532842	0.21715	0.943906	0.255273	-1.75535	0.390067	-0.619902	0.460257
STM14_4234	STM3515	malT	transcriptional regulator MalT	0.263327	0.981079	-0.228662	0.661502	0.781712	1.08657	1.06773	0.436855	-0.974119	0	-0.974119	0
STM14_4236	STM3517		putative DNA-damage-inducibile protein	0.0800291	0.924634	-0.215054	1.07192	-0.231118	0.823515	0.520285	0.975637	-0.236817	1.2044	0.00845264	1.21695
STM14_4242	STM3523	glpR	DNA-binding transcriptional repressor GlpR	0.244484	0.296357	0.267976	1.08634	1.09182	1.17177	-1.23433	0.594342	-0.248898	0.682346	0.364337	0.530715
STM14_4246	STM3526	glpD	glycerol-3-phosphate dehydrogenase	0.0483755	0.159308	0.131632	0.11638	0.377439	0.0839963	1.52053	0.0387095	-1.44216	0.523735	-0.764995	0.0921169
STM14_4253	STM3533		putative transcriptional regulator	0.464296	1.18463	0.639427	0.276147	1.34283	0.361615	-0.793817	0.17548	-0.944128	0.334846	-0.391503	0.773183
STM14_4254	STM3534	glgP	glycogen phosphorylase	0.775978	0.132013	0.764069	0.0812874	0.110006	0.190412	0.718908	0.0350694	-1.25724	0.162203	-1.61257	0.401156
STM14_4255	STM3535	glgA	glycogen synthase	0.749283	0.127731	0.760933	0.160597	0.387131	0.101459	0.540248	0.105616	-1.0496	0.288886	-1.88842	0.269327
STM14_4256	STM3536	glgC	glucose-1-phosphate adenylyltransferase	0.558244	0.131412	0.593741	0.0534538	0.405962	0.0548963	0.898023	0.0542736	-1.353	0.265772	-1.45147	0.736835
STM14_4258	STM3538	glgB	glycogen branching enzyme	0.712286	0.0919672	0.669236	0.18719	0.737804	0.125038	0.507061	0.0670151	-1.45371	0.351822	-1.39012	0.278987
STM14_4260	STM3539	asd	aspartate-semialdehyde dehydrogenase	0.71177	0.187176	0.66743	0.25583	0.85439	0.165833	0.389502	0.167589	-1.53416	0.352917	-1.2062	0.236385
STM14_4268	STM3545	yhhX	putative dehydrogenase	0.543384	0.369962	0.627949	0.124772	0.324033	0.177108	0.832499	0.177367	-1.23448	0.682393	-1.47807	0.594405
STM14_4278	STM3552	yhhA	hypothetical protein	0.686166	0.608585	0.739853	0.569963	-0.46943	0.728718	0.0813902	0.313965	0.198927	0.302659	-2.09008	0.281842
STM14_4283	STM3557	ugpB	glycerol-3-phosphate transporter periplasmic binding	0.748007	0.276762	0.91729	0.287606	0.703446	0.119741	-0.0576682	0.281915	-0.763882	0.156807	-1.96907	0.273963
STM14_4292	STM3565	yhhK	putative acetyltransferase	-1.07553	0.524338	-1.05424	0.547082	-0.091899	0.594512	0.743234	0.429575	0.870911	0.359014	0.865333	0.576779
STM14_4297	STM3569	ftsX	cell division protein FtsX	0.776093	0.418919	0.588246	0.24945	0.350363	0.293962	0.503746	0.483255	-1.33701	0.730926	-1.14698	0.820921
STM14_4298	STM3570	ftsE	cell division protein FtsE	0.61722	0.181298	0.470559	0.173399	0.51296	0.0323468	-0.0383429	1.08122	-0.239575	0.988986	-1.72775	0.99767
STM14_4299	STM3571	ftsY	cell division protein FtsY	-0.835439	0.906654	-0.517658	0.539568	0.210566	0.782001	-0.48915	1.02662	1.0195	0.237924	1.02356	0.265485
STM14_4304	STM3576	zntA	zinc/cadmium/mercury/lead-transporting ATPase	-0.0952222	1.05149	-0.0891917	1.00777	0.520274	0.589702	-0.656525	1.06251	0.0250615	1.13101	0.703543	0.720035
STM14_4305	STM3577	tcp	methyl-accepting transmembrane citrate/phenol chemorec	1.09029	0.252778	0.744386	0.444668	0.977278	0.233498	-0.624523	0.294568	-1.117	0	-1.117	0
STM14_4308	STM3580		hypothetical protein	0.909894	0.280423	0.939587	0.227869	0.586361	0.289671	-0.0203857	0.183617	-1.4627	0.16641	-1.13596	0.22194
STM14_4315	STM3587	yhiI	hypothetical protein	-0.0878792	0.702139	-0.159374	0.601733	-0.542152	0.356476	1.80934	0.165587	-0.72039	0	-0.72039	0
STM14_4318	STM3589	pitA	low-affinity phosphate transporter	-0.768323	0.208036	-0.90526	0.36061	-0.773959	0.179444	-0.0878512	0.13215	1.34211	0.19017	1.40294	0.249565
STM14_4320	STM3591	uspA	universal stress protein A	0.553024	0.277125	0.64391	0.137318	0.371636	0.0675374	0.879769	0.143144	-1.5579	0.287116	-1.14984	0.455862
STM14_4323	STM3594	prlC	oligopeptidase A	0.241535	0.8703	0.33013	0.425359	-1.05348	0.617609	-0.202499	0.900491	-0.619105	0.796587	1.42838	0.771718
STM14_4326	STM3596	yhiR	putative cytoplasmic protein	-0.598673	0.330285	-0.831455	0.396803	-0.681772	0.161812	-0.300585	0.492997	1.33515	0.486661	1.27512	0.655786
STM14_4327	STM3597	gor	glutathione reductase	0.285473	0.819918	0.231293	0.497644	0.723075	0.348056	0.869674	0.533566	-1.38786	0.781273	-0.720945	0.402627
STM14_4328	STM3598		putative L-asparaginase	1.24573	0.419207	1.1575	0.314718	-0.312449	0.590452	-0.823098	0	-0.823098	0	-0.823098	0
STM14_4330	STM3600		putative sugar kinase	1.09434	1.09281	0.556333	0.257016	0.48194	1.41157	-0.739486	0	-0.739486	0	-0.739486	0
STM14_4331	STM3601		putative phosphosugar isomerase	0.698321	0.114634	0.732495	0.100606	0.440465	0.129719	0.129175	0.133979	-1.75604	0	-0.146397	1.30823
STM14_4342	STM3608	yhjD	putative tRNA-processing ribonuclease	0.010878	0.938976	1.13553	0.84653	0.542873	1.7295	-0.565623	1.21619e-16	-0.565623	1.21619e-16	-0.565623	0
STM14_4345	STM3610	yhjG	putative inner membrane protein	0.849747	0.256211	0.904121	0.27818	0.515438	0.243072	0.108013	0.115913	-1.23625	0.639641	-1.45389	0
STM14_4348	STM3612	kdgK	ketodeoxygluconokinase	-0.9656	0.280408	-0.952337	0.478138	-0.5781	0.463021	1.1947	0.581222	0.587966	0.442435	0.781008	0.483743
STM14_4349	STM3613	yhjJ	putative Zn-dependent peptidase	-0.503848	0.532483	-1.03038	0.471742	-0.490244	0.428243	-0.331277	0.32121	1.32883	0.2432	1.29526	0.310514
STM14_4355	STM3616	yhjL	cellulose synthase subunit BcsC	1.14533	0.313026	0.987983	0.618362	0.352336	0.677864	-0.954122	0.258843	-0.84845	1.21619e-16	-0.84845	0
STM14_4357	STM3618	yhjN	cellulose synthase regulator protein	0.964197	0.147993	0.944919	0.23065	0.795553	0.120255	-0.351131	0.223147	-1.20831	0.157057	-1.32006	0.300978
STM14_4359	STM3620	yhjQ	cell division protein	0.691997	0.389695	0.752816	0.418207	0.845773	0.166438	-0.623105	0.850369	-0.702863	0.553818	-1.02404	1.35533
STM14_4362	STM3622	yhjS	putative cytoplasmic protein	1.34953	0.453893	0.776625	0.933014	0.0275365	0.490056	-0.804192	0	-0.804192	0	-0.804192	0
STM14_4364	STM3624	yhjU	putative inner membrane protein	0.8533	0.292955	1.0042	0.638711	0.422417	0.267354	0.02779	0.234761	-1.30014	0	-1.30014	0
STM14_4375	STM3630	dppA	dipeptide transport protein	0.548531	0.570735	0.675126	0.936954	0.299444	0.0811232	-1.49791	0.269919	0.652003	0.249026	-0.866076	0.353896
STM14_4394	STM3645	yiaD	putative outer membrane lipoprotein	0.564611	0.332838	0.890196	0.181297	0.802288	0.111407	-0.653952	0.698432	-1.44995	0.685783	0.171349	0.552109
STM14_4396	STM3646	yiaE	2-hydroxyacid dehydrogenase	-0.16048	0.936926	0.508984	1.39311	-0.308987	0.243331	0.803094	1.22881	-0.567364	0	-0.567364	0
STM14_4397	STM3647	yiaF	putative outer membrane lipoprotein	0.600246	0.688736	-0.186544	0.436993	0.68094	0.864053	-0.977311	0.489678	0.332852	1.22903	-0.334804	1.36783
STM14_4399	STM3649	cspA	major cold shock protein	-0.930097	0.240278	-1.12056	0.277149	-0.479893	0.353369	0.318859	0.140652	1.35318	0.16086	1.04781	0.173786
STM14_4406	STM3655	glyS	glycyl-tRNA synthetase subunit beta	-0.965631	0.383724	-0.752908	0.179797	-0.397495	0.214774	-0.279742	0.240953	1.21307	0.345207	1.57532	0.273564
STM14_4407	STM3656	glyQ	glycyl-tRNA synthetase subunit alpha	-0.886894	0.162757	-0.684427	0.31058	-0.242395	0.224469	-0.60229	0.110158	1.5049	0.200698	1.24547	0.28126
STM14_4423	STM3667	yiaJ	transcriptional repressor	0.922485	0.200101	0.636456	0.231003	1.04836	0.151703	-0.26099	0.63437	-1.26174	0.352178	-1.10268	0.598582
STM14_4438	STM3680	aldB	aldehyde dehydrogenase B	0.115974	0.552096	0.205357	0.508087	-0.922803	0.318493	-0.402552	0.271971	1.58702	0.277615	-1.3359	0.233147
STM14_4439	STM3681		putative transcriptional regulator	1.19068	0.419062	1.04734	0.530242	0.0623468	0.755182	-0.904116	0.193106	-0.825281	0	-0.825281	0
STM14_4440	STM3682	selB	selenocysteinyl-tRNA-specific translation factor	0.247006	0.456459	0.0601223	0.445836	0.229172	0.896038	0.533905	0.374276	-0.248496	1.86836	-1.11798	0.491043
STM14_4441	STM3683	selA	selenocysteine synthase	-0.762233	0.46259	-1.09759	0.38531	-0.669784	0.531507	0.272007	0.221166	1.19507	0.170724	1.2589	0.172186
STM14_4442	STM3684	yibF	glutathione S-transferase	0.85612	0.261216	0.90765	0.304381	0.759113	0.119696	-0.0547974	0.157775	-1.18472	0.122303	-1.54549	0.323604
STM14_4443	STM3685	mtlA	mannitol-specific enzyme IIABC component	0.791276	0.126748	0.903326	0.148976	0.508291	0.0766612	0.232132	0.157769	-1.49279	0.30088	-1.15921	0.697363
STM14_4444	STM3686	mtlD	mannitol-1-phosphate 5-dehydrogenase	0.260164	0.524206	0.542448	0.390032	0.06855	0.216128	1.21915	0.261355	-1.42974	0.382188	-0.956583	0.454614
STM14_4446	STM3688		putative cytoplasmic protein	0.584671	0.220379	0.32704	0.511413	0.112216	1.0684	1.08617	0.384057	-1.24362	0	-1.24362	0
STM14_4447	STM3689	yibL	hypothetical protein	-0.108587	0.585777	-0.563932	0.881948	-0.366384	0.265209	-0.956495	0.594531	1.06149	0.363318	1.21767	0.828708
STM14_4453	STM3694	lldD	L-lactate dehydrogenase	0.878272	0.175543	0.905673	0.159196	1.16261	0.0362174	-1.02497	2.43238e-16	-1.02497	2.43238e-16	-0.76361	0.522726
STM14_4457	STM3697		putative mandelate racemase	-0.130282	0.531182	0.587142	0.229467	0.622051	0.475669	-0.781128	0	-0.13717	1.57737	0.0701054	1.70247
STM14_4459	STM3699	cysE	serine acetyltransferase	0.782805	0.660156	0.523794	0.513811	0.280331	1.09608	0.514993	0.639405	-1.18268	0.137243	-1.23871	0
STM14_4460	STM3700	gpsA	NAD(P)H-dependent glycerol-3-phosphate dehydrogenase	0.741421	0.403721	0.838368	0.435158	0.727755	0.0801231	0.110216	0.147977	-1.25563	0.586845	-1.37931	0.451316
STM14_4461	STM3701	secB	preprotein translocase subunit SecB	-0.521682	0.715385	-0.543311	0.735982	-0.155939	0.439023	-0.626769	0.391084	1.15244	1.1104	0.964922	0.473822
STM14_4462	STM3702	grxC	glutaredoxin 3	0.819541	0.153165	0.889579	0.255972	0.617065	0.0902582	0.136859	0.223577	-1.17733	0.265301	-1.62004	0.483258
STM14_4463	STM3703	yibN	putative rhodanese-like sulfurtransferase	-0.881235	0.180912	-0.713368	0.340855	-0.331318	0.257679	-0.510987	0.13033	1.25889	0.262534	1.60136	0.21743
STM14_4464	STM3704	pmgI	phosphoglyceromutase	-0.915848	0.083052	-1.04241	0.10058	-0.901184	0.0371862	0.587526	0.031966	1.15468	0.0559488	1.22526	0.0662519
STM14_4469	STM3708	tdh	L-threonine 3-dehydrogenase	0.598194	0.164897	0.82763	0.251455	0.987754	0.370605	0.184842	0.119538	-1.36933	0.304892	-1.34976	0.48213
STM14_4470	STM3709	kbl	2-amino-3-ketobutyrate coenzyme A ligase	0.506458	0.18196	0.842969	0.125092	0.830997	0.262069	0.395071	0.193303	-1.60097	0.381026	-1.04629	0.355259
STM14_4471	STM3710	rfaD	ADP-L-glycero-D-mannoheptose-6-epimerase	-0.908449	0.819377	-0.630726	0.329384	-0.439077	0.494889	1.45403	0.412516	0.0404271	0.577857	0.506156	0.819744
STM14_4472	STM3711	rfaF	ADP-heptose:LPS heptosyltransferase II	-0.726768	0.713348	-0.710086	0.563881	-0.577248	1.33479	0.814274	1.03089	0.479526	0.245515	0.791828	0.413342
STM14_4474	STM3713	rfaL	O-antigen ligase	0.571906	0.314737	0.524698	0.363858	0.313793	0.368816	0.714554	0.500802	-1.4119	0.680223	-0.912684	1.08055
STM14_4479	STM3718	rfaI	lipopolysaccharide 1,3-galactosyltransferase	-0.600146	0.678544	-0.974232	0.809862	0.0124069	0.251797	-0.464305	0.311983	1.27246	0.218335	1.13693	0.394988
STM14_4484	STM3723	rfaQ	lipopolysaccharide core biosynthesis protein	0.410228	0.256229	0.590795	0.269801	-0.0744501	0.564806	-1.28946	1.39158	0.388342	0.588532	-0.0754085	1.14111
STM14_4486	STM3724	kdtA	3-deoxy-D-manno-octulosonic-acid transferase	-0.341197	0.579771	0.0349039	0.275851	-0.146805	0.51801	-1.15522	1.35083	0.879421	0.377158	1.01995	0.482413
STM14_4489	STM3727	rpmG	50S ribosomal protein L33	-0.606144	0.423222	-0.333552	0.191096	-0.602395	1.0075	-0.237025	1.26265	1.17348	0.334179	0.607264	1.1473
STM14_4490	STM3728	rpmB	50S ribosomal protein L28	-1.00255	0.187322	-0.755427	0.142233	-0.398452	0.200045	-0.303863	0.192737	1.4535	0.159181	1.31095	0.179672
STM14_4492	STM3730	dfp	bifunctional phosphopantothenoylcysteine decarboxylase	0.317105	0.762936	0.488828	0.368625	0.703528	0.781457	-1.63786	0.620467	0.297842	0.537149	0.0976056	0.713635
STM14_4493	STM3731	dut	deoxyuridine 5'-triphosphate nucleotidohydrolase	-0.470087	0.699036	0.0103849	0.659952	-0.0120364	1.62113	-0.0681806	0.713353	0.264325	0.63059	0.407372	1.95995
STM14_4495	STM3733	pyrE	orotate phosphoribosyltransferase	-0.276135	1.05015	0.375882	0.478251	0.833196	1.0474	0.750692	0.665561	-1.02133	0.794568	-0.576866	0.45702
STM14_4496	STM3734	rph	ribonuclease PH	-0.575182	0.298636	-0.92122	1.01203	-0.107985	0.262655	-0.396589	0.307979	0.989619	0.636413	1.46304	0.271702
STM14_4498	STM3735	yicC	hypothetical protein	-1.20409	0.845108	-0.403301	0.5147	-0.182243	0.656377	0.264996	0.442431	0.856846	0.584326	0.910575	1.17971
STM14_4505	STM3740	gmk	guanylate kinase	-0.924092	0.414408	-0.723612	0.285936	-0.7145	0.262104	-0.139881	0.263135	1.42595	0.142256	1.25695	0.211757
STM14_4506	STM3741	rpoZ	DNA-directed RNA polymerase subunit omega	-0.560014	0.418037	-0.675139	0.335871	-0.335898	0.238951	-0.803538	0.334369	1.32687	0.483103	1.40363	0.304852
STM14_4507	STM3742	spoT	bifunctional (p)ppGpp synthetase II/ guanosine-3',5'-bis pyrophosphate 3'-pyrophosphohydrolase; similar to Escherichia coli (p)ppGpp synthetase II; also guanosine-3',5'-bis pyrophosphate 3'-pyrophosphohydrolase (AAC76674.1)	-0.854448	0.709062	-0.575563	0.547777	-0.401615	0.676377	-0.316793	0.749942	1.32905	0.252815	1.02824	0.113878
STM14_4514	STM3748	yicH	putative inner membrane protein	0.852514	0.180265	0.72272	0.371469	0.534847	0.403374	0.264219	0.751476	-1.27198	0.186018	-1.38605	0.266394
STM14_4524	STM3755	rhuM	putative cytoplasmic protein	0.745277	0.664782	0.687574	0.378484	1.05491	0.479153	-0.279786	0.879216	-1.09942	0.0129479	-1.13539	0.082514
STM14_4532	STM3761	slsA	putative inner membrane protein	-0.304875	0.494446	-0.484966	0.0796083	-0.517466	0	1.99172	0.228014	-0.517466	1.21619e-16	-0.509151	0.0166298
STM14_4536	STM3763	mgtB	Mg2+ transporter	-0.734948	0	-0.734948	0	-0.297797	0.148757	-0.734948	0	1.47655	0.0852153	1.39023	0.0505996
STM14_4552	STM3774		putative inner membrane protein	0.712564	1.11162	0.984582	0.762692	-0.832419	0.412654	0.130156	0.6554	-0.672053	0.559469	-0.900455	0
STM14_4562	STM3783		putative periplasmic protein	0.441051	0.77839	0.227475	0.798737	-0.855398	0.384255	1.39695	0.18759	-0.897129	0	-0.897129	0
STM14_4591	STM3802	dsdA	D-serine dehydratase	-0.18962	0.31229	-0.227709	0.317568	0.103318	0.382802	1.70441	0.188567	-0.907174	0.954637	-0.673173	0.167425
STM14_4599	STM3808.S	ibpB	heat shock chaperone IbpB	-0.421845	0.676757	-0.249413	0.391778	0.180502	0.185392	-1.41992	0	1.17577	0.184313	1.1926	0.076433
STM14_4600	STM3809.S	ibpA	heat shock protein IbpA	-0.330044	0.406376	-0.280531	0.191601	0.210687	0.16708	-1.51777	0.156997	1.1338	0.212862	1.28113	0.226471
STM14_4612	STM3820		putative cytochrome c peroxidase	0.736037	0.776647	0.789367	1.01386	0.723495	1.25058	-0.7529	0	-0.7529	0	-0.7529	0
STM14_4624	STM3831	yidA	sugar phosphatase	0.437208	0.272295	0.0881121	0.644534	0.0218145	0.436043	1.22475	0.319905	-1.56999	0.525477	-0.291945	0.504601
STM14_4628	STM3835	gyrB	DNA gyrase subunit B	-0.555234	0.612996	-0.45456	0.24673	0.0372489	0.515159	-0.99218	0.285344	0.849865	0.609123	1.69091	0.57343
STM14_4631	STM3837	dnaN	DNA polymerase III subunit beta	0.0627227	0.231554	-0.00713089	0.3229	0.549391	0.449842	-1.78298	0.549562	0.757297	0.431297	0.905749	0.212471
STM14_4632	STM3838	dnaA	chromosomal replication initiation protein	-0.489966	0.378858	-0.659019	0.338613	0.022288	0.230787	-1.06028	0.189662	1.40044	0.398116	1.19096	0.337986
STM14_4634	STM3839	rpmH	50S ribosomal protein L34	-1.08387	0.224737	-0.768024	0.0873264	-0.385482	0.155326	-0.174727	0.140767	1.45607	0.180044	1.24131	0.205115
STM14_4635	STM3840	rnpA	ribonuclease P	-0.408798	0.2297	-0.869503	0.561373	-0.0294943	0.245984	-0.838517	0.689382	1.33542	0.210791	1.20159	0.219194
STM14_4637	STM3842	yidC	putative inner membrane protein translocase component	-0.815657	0.171952	-0.714693	0.114855	-0.355576	0.0425037	-0.606591	0.163476	1.30901	0.205974	1.59748	0.24246
STM14_4638	STM3843	trmE	tRNA modification GTPase TrmE	-0.522543	0.324882	-0.332324	0.241047	-1.19723	1.23082	-0.40058	0.323039	1.33258	0.269089	1.08154	0.375339
STM14_4645	STM3850	yieF	putative oxidoreductase	0.765838	0.143065	0.578647	0.203359	0.602767	0.121383	0.636835	0.103492	-1.59189	0.216911	-1.18692	0.1857
STM14_4648	STM3853	phoU	transcriptional regulator PhoU	-0.339891	0.793749	0.642809	0.83632	0.624981	0.514407	-0.49774	1.05136	0.260511	0.502525	-0.723514	1.63778
STM14_4652	STM3857	pstS	phosphate transporter subunit	-0.0344876	0.451363	0.145945	0.475326	0.117223	0.217035	-1.66039	0.460972	1.18728	0.456842	0.425244	0.480265
STM14_4656	STM3861	glmS	D-fructose-6-phosphate amidotransferase	-0.523747	0.445015	-0.273233	0.476833	-0.441914	0.296895	0.718407	0.206193	-0.133519	1.83142	0.760051	1.03861
STM14_4657	STM3862	glmU	bifunctional N-acetylglucosamine-1-phosphate uridyltr	0.222137	0.231782	0.269345	0.311579	0.638569	0.485512	-1.80965	0.648663	0.72798	0.406944	0.246708	0.625144
STM14_4660	STM3864	atpC	F0F1 ATP synthase subunit epsilon	0.55184	0.634167	0.743842	0.95257	0.749465	0.582016	-0.288011	0.513731	-1.0173	1.03285	-0.735024	0.416564
STM14_4661	STM3865	atpD	F0F1 ATP synthase subunit beta	0.570485	0.539879	0.802649	0.337518	0.953274	0.264934	-1.65884	0.228729	-0.301459	0.480021	-0.0725308	0.522474
STM14_4662	STM3866	atpG	F0F1 ATP synthase subunit gamma	0.721875	0.318272	1.15477	0.109485	0.901979	0.265188	-0.619506	0.243422	-1.23001	0.301964	-0.942681	0.226393
STM14_4663	STM3867	atpA	F0F1 ATP synthase subunit alpha	0.600573	0.435186	1.10197	0.194965	1.06568	0.387652	-1.16747	0.248181	-0.867838	0.443853	-0.566531	0.220371
STM14_4664	STM3868	atpH	F0F1 ATP synthase subunit delta	0.528451	0.761709	0.940609	0.487685	0.722252	0.723017	-1.05231	0.6204	-0.528622	0.760721	-0.554445	0.796356
STM14_4665	STM3869	atpF	F0F1 ATP synthase subunit B	0.885577	0.315344	1.17899	0.25699	0.533403	0.338637	-0.456544	0.203072	-1.16635	0.136549	-1.19591	0.26573
STM14_4670	STM3873.S	gidB	glucose-inhibited division protein B	-0.640101	0.510951	-0.654504	0.460545	-0.657543	0.910624	-0.421885	0.520033	1.3174	0.170558	1.25617	0.180369
STM14_4671	STM3874	gidA	tRNA uridine 5-carboxymethylaminomethyl modification	-0.928564	0.286876	-0.737778	0.193616	-0.228578	0.153428	-0.506613	0.254116	1.38497	0.234404	1.41056	0.160302
STM14_4674	STM3877	asnA	asparagine synthetase AsnA	0.938044	0.429091	1.08975	0.151583	0.805785	0.230541	-0.961868	0	-0.961868	0	-0.961868	0
STM14_4676	STM3879	yieN	regulatory ATPase RavA	0.614988	0.417836	0.984019	0.464003	0.145594	0.576952	0.328907	0.409247	-1.01754	0.548964	-1.51116	0.718365
STM14_4678	STM3881	rbsD	D-ribose pyranase	-0.663755	0.464335	-1.11283	0.226311	-0.604428	0.491595	0.831151	0.32472	0.244248	0.503281	1.65621	0.213841
STM14_4679	STM3882	rbsA	D-ribose transporter ATP binding protein	-0.59689	1.21619e-16	-0.59689	1.21619e-16	-0.59689	0	0.899371	1.2415	-0.377483	0.452071	1.60473	0.432922
STM14_4681	STM3884	rbsB	D-ribose transporter subunit RbsB	-0.292963	0.222271	-0.102618	0.115871	-0.219896	0.405306	1.70762	0.279	-1.19359	0.572943	0.0422192	0.668333
STM14_4682	STM3885	rbsK	ribokinase	0.281586	0.574754	-0.0821913	0.528442	0.28485	0.576041	1.04418	0.375505	-1.51257	0.952148	0.118655	0.429105
STM14_4694	STM3898	yifE	hypothetical protein	0.448358	0.3086	0.939519	0.210546	0.821804	0.258006	-1.32152	0.937257	-0.576756	0.83867	-0.0562103	0.409326
STM14_4700	STM3903	ilvE	branched-chain amino acid aminotransferase	0.591263	0.416108	0.732625	0.0695523	0.767921	0.393246	0.472515	0.231615	-1.36493	0.247596	-1.41513	0.537408
STM14_4701	STM3904	ilvD	dihydroxy-acid dehydratase	0.84987	0.137131	0.898555	0.203774	0.51184	0.453584	0.0668803	0.308989	-1.06939	0.361866	-1.63071	0.631851
STM14_4706	STM3909	ilvC	ketol-acid reductoisomerase	0.905342	0.303674	1.00604	0.199782	0.614386	0.123169	-0.994779	0.619165	-0.446467	0.376523	-1.3196	0.596881
STM14_4707	STM3910	ppiC	peptidyl-prolyl cis-trans isomerase C	-0.261046	0.89947	-0.669893	1.36771	-0.367953	0.494022	1.09245	0.701698	0.217896	0.507703	-0.201157	0.789168
STM14_4712	STM3914	rhlB	ATP-dependent RNA helicase RhlB	-0.77523	0.219653	-0.887038	0.138904	-0.622412	0.284356	-0.267629	0.109849	1.44912	0.186462	1.34357	0.139999
STM14_4713	STM3915	trxA	thioredoxin	0.483997	0.740126	0.297409	0.799364	0.46893	0.428179	-0.206848	1.41985	-0.0762536	0.830668	-1.21639	0.808389
STM14_4715	STM3917	rho	transcription termination factor Rho	-0.760095	0.192775	-0.616863	0.144672	-0.607487	0.177877	-0.608796	0.148581	1.55947	0.210044	1.24691	0.0880287
STM14_4717	STM3919	wzzE	lipopolysaccharide biosynthesis protein WzzE	0.910985	0.292756	1.10024	0.131302	0.605912	0.457088	-1.02719	0.537488	-0.735664	0.492781	-0.978467	0.164598
STM14_4718	STM3920	wecB	UDP-N-acetyl glucosamine-2-epimerase	0.851561	0.355016	1.09322	0.394435	0.324138	0.539531	-0.556195	0.851809	-0.893072	0.555954	-1.06741	0.367074
STM14_4719	STM3921	wecC	UDP-N-acetyl-D-mannosamine dehydrogenase	1.00219	0.997624	0.316698	0.372429	0.8704	0.166267	-1.00878	0.514107	-0.835357	0.828161	-0.0825243	0.41551
STM14_4720	STM3922	rffG	dTDP-glucose 4,6-dehydratase; similar to Escherichia coli dTDP-glucose 4,6-dehydratase (AAC76793.1)	0.630708	0.655109	0.612124	0.498399	0.441241	0.544591	0.0674491	0.941455	-1.28565	0.729527	-0.478188	1.05777
STM14_4723	STM3925	wecE	TDP-4-oxo-6-deoxy-D-glucose transaminase	0.386289	0.633338	0.928022	0.517055	1.12306	0.681889	-0.588463	0.806548	-0.730979	0.552564	-1.11537	0.19657
STM14_4725	STM3927		4-alpha-L-fucosyltransferase	0.521552	1.47564	-0.408868	0	1.4758	1.4211	-0.408868	0	-0.415104	0.0152759	-0.408868	0
STM14_4734	STM3935	hemY	putative protoheme IX biogenesis protein	0.844468	0.276067	0.923415	0.127473	0.707066	0.209862	0.0271849	0.198001	-1.39543	0.119386	-1.30652	0.275562
STM14_4735	STM3936	hemX	putative uroporphyrinogen III C-methyltransferase	0.962942	0.133547	0.891288	0.29222	0.574618	0.341027	-0.0398392	0.354803	-1.34404	0.161942	-1.28015	0.326861
STM14_4737	STM3938	hemC	porphobilinogen deaminase	0.632359	0.922563	0.607781	0.458287	0.622152	0.554088	0.190851	0.329169	-1.41904	0.849584	-0.640079	0.416
STM14_4744	STM3943	cyaY	frataxin-like protein	-0.0912263	0.773715	-0.270891	0.648396	0.568075	1.21241	-0.771033	0.824596	0.507882	0.808759	0.369827	1.56864
STM14_4747	STM3946	yifL	putative outer membrane lipoprotein	-0.420477	1.16976	0.223575	1.12368	0.519025	0.183036	0.220305	1.10966	-0.52761	1.17948	0.237287	0.0479046
STM14_4751	STM3950	yigB	flavin mononucleotide phosphatase	0.795908	0.235441	0.675009	0.2722	0.699371	0.299224	0.266598	0.184794	-1.64331	0.239224	-0.840677	0.748231
STM14_4752	STM3951	uvrD	DNA-dependent helicase II	0.194681	1.36127	0.44436	0.758576	0.923604	0.402117	-0.309306	0.754185	-0.951433	0.897226	0.00894252	0.47378
STM14_4754	STM3952	corA	magnesium/nickel/cobalt transporter CorA	-0.70652	1.21619e-16	-0.748278	0.102285	-0.389932	0.387737	-0.533853	0.422947	1.22235	0.670543	1.53939	0.281511
STM14_4765	STM3962	yigL	putative sugar phosphatase	0.575342	0.783254	-0.459712	0.819376	0.476855	0.771005	0.131671	0.769612	-0.754185	1.15496	0.283471	1.31139
STM14_4773	STM3967	dlhH	putative dienelactone hydrolase	0.830402	0.306608	1.026	0.131956	0.647116	0.110715	-0.21583	0.265718	-1.04424	0.437087	-1.5416	0.462261
STM14_4774	STM3968	udp	uridine phosphorylase	-0.361178	0.161277	-0.301687	0.219623	-0.228652	0.152722	1.88245	0.196193	-1.00704	0.394164	-0.0901668	0.473489
STM14_4776	STM3970	ubiE	ubiquinone/menaquinone biosynthesis methyltransferase	1.23222	0.749426	0.232114	0.458165	-0.0106823	0.388641	-0.449983	0.790218	-0.660973	1.19602	-0.519378	0.829759
STM14_4778	STM3972	ubiB	putative ubiquinone biosynthesis protein UbiB	0.882811	0.423448	0.830613	0.435551	0.0830306	0.320627	-0.399889	0.51781	-0.630986	0.659866	-1.10685	1.65698
STM14_4779	STM3973	tatA	twin argininte translocase protein A	0.664218	0.967496	0.142005	1.44757	-0.720382	0.859014	-0.245268	0.887878	-0.349205	0.607295	0.402757	0.647484
STM14_4780	STM3974	tatB	sec-independent translocase	0.503463	0.886965	-0.130161	0.718344	-0.468104	0.491867	0.625033	0.90926	-0.725403	0.935653	0.0587052	1.55301
STM14_4783	STM3977	rfaH	transcriptional activator RfaH	-0.453141	0.184439	-0.871989	0.384267	-0.305618	0.0938444	-0.790735	0.22931	1.45155	0.191767	1.30209	0.30291
STM14_4785	STM3978	yigC	3-octaprenyl-4-hydroxybenzoate decarboxylase	0.74683	0.605274	0.512794	0.395467	0.819871	0.457692	-1.18646	0.664671	-0.539715	0.911112	-0.120044	1.08531
STM14_4786	STM3979	fre	FMN reductase	0.825723	0.143989	0.942027	0.0723853	0.976569	0.207501	-0.66851	0.39384	-0.811541	0.185251	-1.40812	0.816393
STM14_4788	STM3982	fadA	3-ketoacyl-CoA thiolase	0.262981	0.863236	0.949233	1.24924	0.788921	1.20591	-0.651811	0	-0.651811	0	-0.651811	0
STM14_4789	STM3983	fadB	multifunctional fatty acid oxidation complex subunit	0.00984578	0.968055	0.79664	1.06822	1.1106	0.407881	-1.20524	0	-0.124027	0.323112	-0.326426	0.732912
STM14_4790	STM3984	pepQ	proline dipeptidase	0.643403	0.56959	0.853472	0.236825	0.931518	0.167882	0.0936727	0.190202	-1.46584	0.234323	-1.11857	0.306916
STM14_4793	STM3987	hemG	protoporphyrinogen oxidase	0.420881	0.465432	1.00756	0.629804	0.562749	0.454329	0.0195034	0.349398	-1.49053	0.629428	-0.49887	0.811298
STM14_4804	STM3995	yihD	putative cytoplasmic protein	0.119946	1.22391	-0.521053	0.607227	-0.365986	0.713692	1.11583	0.824738	-0.295173	1.03325	-0.263346	0.540925
STM14_4806	STM3997	dsbA	periplasmic protein disulfide isomerase I	1.08649	0.380211	0.946763	0.225318	0.695995	0.225223	-1.0364	0.20668	-0.742926	0.252204	-1.07689	0.426534
STM14_4809	STM3999	polA	DNA polymerase I	0.105094	0.529915	0.809106	0.462979	0.123668	0.369053	0.897815	0.379844	-1.35979	0.909135	-0.802007	0.483995
STM14_4812	STM4001	yihA	GTPase EngB	-0.511757	0.821391	-0.355207	0.613082	0.806382	0.515931	-1.0591	0.457125	0.571062	0.837454	1.22612	0.505782
STM14_4814	STM4003	yihI	hypothetical protein	-0.963799	0.301713	-0.290845	0.219371	-0.114547	0.294425	-0.801536	0.463284	1.51659	0.523391	0.923934	0.364342
STM14_4815	STM4004	hemN	coproporphyrinogen III oxidase	0.290624	0.495465	-0.064598	0.608261	1.48521	0.664327	-0.170555	0.715611	-0.65069	1.30108	-0.592381	0.836742
STM14_4820	STM4007	glnA	glutamine synthetase	-1.14124	0.322768	-0.853651	0.211083	-0.662401	0.404475	0.678604	0.294915	1.21702	0.175372	0.811305	0.563385
STM14_4822	STM4009	typA	GTP-binding protein	-0.905608	0.0700493	-0.852787	0.110767	-0.609139	0.0641967	-0.180667	0.0747385	1.47662	0.0759297	1.30281	0.0551582
STM14_4840	STM4026	yihX	phosphatase	1.03515	0.198431	0.76972	0.116444	0.925192	0.128167	-0.86979	0.315839	-1.27532	0.442595	-0.414827	0.52079
STM14_4842	STM4028	yihZ	D-tyrosyl-tRNA deacylase	0.481947	0.830885	0.581089	0.789236	0.0286716	2.19112	-0.296268	0.611821	-0.649113	0.492525	-0.205154	0.316295
STM14_4843	STM4029	yiiD	putative acetyltransferase	0.866443	0.406495	0.795679	0.151095	0.249694	0.264511	0.223775	0.285675	-1.40292	0.987981	-0.97416	0.185567
STM14_4849	STM4034	fdhE	formate dehydrogenase accessory protein FdhE	0.783533	0.606233	0.472801	1.07116	-0.533494	0.916524	-0.575444	1.10089	-0.319603	0.842533	-0.00843672	0.918898
STM14_4852	STM4037	fdoG	formate dehydrogenase alpha subunit	0.693047	0.109896	0.701279	0.00926913	0.922035	0.0605643	0.23044	0.152851	-1.36481	0.440522	-1.31197	0.861769
STM14_4863	STM4044		putative alcohol dehydrogenase	0.0380264	0.582087	-0.0624776	0.263143	0.376313	0.798318	1.55865	0.227016	-1.11119	0.118615	-1.01083	0.127998
STM14_4878	STM4055	sodA	superoxide dismutase	0.743596	0.341671	0.990882	0.318196	1.02997	0.247928	-1.13579	2.43238e-16	-0.528143	0.583071	-1.13579	0
STM14_4879	STM4056.S	yiiM	hypothetical protein	0.924509	0.625155	0.677832	0.668821	0.505625	1.42245	-0.191805	0.345399	-1.02663	0	-1.08148	0.0633536
STM14_4880	STM4057		putative inner membrane protein	-0.570323	1.02363	-0.207868	1.30436	-0.00676286	1.64829	0.809402	0.144881	-0.264142	0.556653	0.356161	0.356527
STM14_4881	STM4058	cpxA	two-component sensor protein	0.869809	1.03093	0.772411	1.25015	-0.394807	0.332938	-0.64354	0.0433947	-0.294639	0.898024	-0.661255	0
STM14_4882	STM4059	cpxR	DNA-binding transcriptional regulator CpxR	0.364615	0.484669	0.785504	0.20721	1.08795	0.269087	0.107527	0.580964	-1.37666	0.354705	-0.90943	1.01552
STM14_4885	STM4062	pfkA	6-phosphofructokinase	-0.783221	0.325684	-0.908771	0.235322	-1.15178	0.428869	0.869255	0.280256	0.99881	0.467235	0.887668	0.425596
STM14_4888	STM4064	ushB	CDP-diacylglycerol pyrophosphatase	0.410803	0.249347	0.48094	0.25907	0.818006	0.149885	-1.96905	0.301194	0.297888	0.25253	0.351123	0.222291
STM14_4891	STM4067		putative ADP-ribosylglycohydrolase	0.654518	0.106338	0.772288	0.117287	0.968895	0.138273	-0.811117	0.335773	-0.667118	1.42977	-0.891749	0.331603
STM14_4902	STM4077	yneA	putative sugar transport protein	0.988626	0.0776965	1.014	0.0386756	0.791808	0.0279529	-0.598926	0.133753	-0.996642	0.12449	-1.40239	0.301595
STM14_4903	STM4078	yneB	aldolase	1.00437	0.0870044	1.00034	0.0589235	0.628358	0.0265503	-0.337296	0.038396	-1.1336	0.124698	-1.42908	0.468889
STM14_4906	STM4081	tpiA	triosephosphate isomerase	-0.148509	0.206427	-0.131665	0.277619	-0.763394	0.204314	1.92373	0.237386	-0.654074	0.323329	-0.720828	0.135161
STM14_4910	STM4084	fpr	ferredoxin-NADP reductase	1.11922	0.138442	0.671158	0.468698	0.573914	0.969506	-0.221432	0.339612	-1.15591	0.383818	-1.19347	0.206719
STM14_4911	STM4085	glpX	Fructose-1,6-bisphosphatase, GlpX type (EC 3.1.3.11); Glycolysis and Gluconeogenesis	-1.1184	0.481689	-0.985157	0.421407	-0.439051	0.311393	0.851705	0.319699	0.786352	0.376034	1.1373	0.189408
STM14_4912	STM4086	glpK	glycerol kinase	0.504773	0.0501626	0.582491	0.0626125	0.698049	0.0782415	0.82149	0.0411105	-1.65841	0.182509	-1.07356	0.182224
STM14_4915	STM4088	yiiU	putative cytoplasmic protein	0.117453	0.691419	-0.331994	0.873667	-0.0404582	1.20935	0.890932	0.645719	-1.00309	1.04439	0.53051	0.252351
STM14_4917	STM4089	menG	ribonuclease activity regulator protein RraA	0.844851	0.505442	0.584514	0.661299	0.643621	0.159292	0.0228433	0.548144	-0.945525	0.374611	-1.40365	1.15734
STM14_4919	STM4091	hslU	ATP-dependent protease ATP-binding subunit	-0.225899	1.02432	0.229278	0.97698	-0.8207	0.941383	-0.150436	0.635652	0.121768	1.10244	0.858635	1.11596
STM14_4920	STM4092	hslV	ATP-dependent protease peptidase subunit	-0.834381	0.27574	-0.540617	0.545745	-0.656278	0.589109	-0.227405	0.572842	1.03892	0.729266	1.5015	0.332486
STM14_4921	STM4093	ftsN	essential cell division protein	-0.350875	1.19855	-0.411729	0.663365	0.162579	0.894887	-0.746284	0.486273	0.702669	0.953831	1.04675	0.558265
STM14_4922	STM4094	cytR	DNA-binding transcriptional regulator CytR	-0.635427	0.252491	-0.987829	0.538422	-0.203891	0.58348	0.840065	0.559171	0.181443	1.15415	1.10651	0.859022
STM14_4924	STM4096	rpmE	50S ribosomal protein L31	-1.11451	0.360655	-0.684588	0.140472	-0.442784	0.139119	-0.154401	0.264277	1.47348	0.142962	1.16281	0.195066
STM14_4927	STM4099	metJ	transcriptional repressor protein MetJ	0.401812	0.629817	-0.0172783	0.722034	-0.889013	0.705218	0.512287	1.10404	-0.538586	1.32968	0.351661	0.824941
STM14_4929	STM4101	metL	bifunctional aspartate kinase II/homoserine dehydroge	0.0122755	0.957525	0.0249256	0.461391	-0.305011	1.13392	-1.15706	1.13658	0.782557	0.249379	0.810959	0.0565182
STM14_4936	STM4106	katG	hydroperoxidase	0.249427	0.105918	0.188849	0.0961409	0.0987506	0.0904201	1.54161	0.0713496	-1.43501	0.174284	-0.916069	0.180646
STM14_4939	STM4108	gldA_2	glycerol dehydrogenase	0.175879	0.120774	0.0244253	0.329769	-0.115905	0.090611	1.68004	0.0532369	-1.31763	0.263595	-0.728162	0.306239
STM14_4940	STM4109	talC	fructose-6-phosphate aldolase	0.356487	0.239684	0.220605	0.144217	0.0506305	0.179735	1.46024	0.0422345	-1.30568	0.391069	-1.1481	0.355101
STM14_4952	STM4118	yijP	hypothetical protein	-0.86199	0.364931	-1.00771	0.244988	-0.406908	0.317969	-0.0344663	0.308824	1.31657	0.22531	1.28831	0.496828
STM14_4954	STM4119	ppc	phosphoenolpyruvate carboxylase	0.80507	0.209707	0.681459	0.475	0.571377	0.264119	0.186897	0.268789	-1.53745	0.611858	-0.775348	0.900355
STM14_4955	STM4120	argE	acetylornithine deacetylase	0.698404	0.285631	0.758647	0.159248	0.560377	0.231977	0.509344	0.153046	-1.51941	0.396141	-1.23085	0.315086
STM14_4958	STM4123	argH	argininosuccinate lyase	0.504558	1.11607	0.336539	1.12407	1.12265	1.00536	-0.475751	0.628977	-0.625429	0.262342	-0.73253	0
STM14_4959	STM4125	oxyR	DNA-binding transcriptional regulator OxyR	0.367423	0.489761	0.862291	0.341061	1.20567	1.07957	-0.646349	0.499344	-1.05041	0.735773	-0.505105	0.422664
STM14_4960	STM4126	udhA	soluble pyridine nucleotide transhydrogenase	0.851934	0.0706955	1.00202	0.169786	0.986481	0.0815092	-0.727319	0.290246	-1.04181	0.288767	-1.11372	0.592618
STM14_4964	STM4129	trmA	tRNA (uracil-5-)-methyltransferase	-0.22746	0.736957	-0.881809	0.492677	-0.428984	0.423621	-0.704691	0.560498	1.32869	0.136362	1.15688	0.277505
STM14_4965	STM4130	btuB	vitamin B12/cobalamin outer membrane transporter	0.598422	0.281911	0.543913	0.63503	1.05562	0.341036	0.062389	0.312493	-1.60906	0.41264	-0.449118	0.84699
STM14_4966	STM4131	murI	glutamate racemase	0.288108	0.515001	0.48388	0.244	0.137989	1.47588	0.0409549	0.921791	-0.655294	1.22231	-0.374461	1.41379
STM14_4985	STM4148	nusG	transcription antitermination protein NusG	-0.764229	0.310993	-0.632198	0.128333	-0.561813	0.282098	-0.539876	0.348325	1.44367	0.473787	1.30077	0.305312
STM14_4986	STM4149	rplK	50S ribosomal protein L11	-0.937027	0.0838993	-0.742626	0.0616032	-0.299499	0.0744577	-0.477845	0.0817515	1.59721	0.124158	1.13993	0.0533947
STM14_4987	STM4150	rplA	50S ribosomal protein L1	-1.03519	0.126997	-0.77549	0.114831	-0.396259	0.0804055	-0.25597	0.098931	1.46888	0.10979	1.29291	0.105652
STM14_4988	STM4151	rplJ	50S ribosomal protein L10	-0.933343	0.0911698	-0.724243	0.119709	-0.485533	0.0860266	-0.372242	0.0567261	1.61309	0.16941	1.11064	0.0585716
STM14_4989	STM4152	rplL	50S ribosomal protein L7/L12	-0.946969	0.182909	-0.842466	0.137798	-0.468721	0.13562	-0.158543	0.144383	1.39846	0.527998	1.29299	0.17732
STM14_4990	STM4153	rpoB	DNA-directed RNA polymerase subunit beta	-0.868763	0.135665	-0.647383	0.0984851	-0.37525	0.159957	-0.624807	0.130999	1.42584	0.14833	1.44791	0.134457
STM14_4991	STM4154	rpoC	DNA-directed RNA polymerase subunit beta'	-0.933811	0.151328	-0.640104	0.10745	-0.362987	0.211778	-0.564476	0.0957366	1.48128	0.115567	1.34865	0.0598811
STM14_5008	STM4167	hemE	uroporphyrinogen decarboxylase	0.264692	0.580205	0.742188	0.494719	0.378881	0.507894	0.509204	0.384616	-1.15796	1.2136	-0.916073	0.807915
STM14_5009	STM4168	nfi	endonuclease V	0.821065	0.374583	0.969006	0.763423	0.330903	0.81135	-0.499597	0.614663	-0.668678	0.75238	-1.2636	0.0457606
STM14_5011	STM4170	hupA	transcriptional regulator HU subunit alpha	-0.60158	0.767767	0.213122	0.965212	0.608093	0.935239	-0.997159	0.644109	0.352867	0.904193	0.941032	0.378606
STM14_5013	STM4172	zraP	zinc resistance protein	-0.126498	0.719658	-0.376351	0.523406	-0.590031	0	1.87959	0.069078	-0.590031	0	-0.590031	0
STM14_5016	STM4175	purD	phosphoribosylamine--glycine ligase	0.969435	0.210534	0.992189	0.123902	0.54085	0.380472	-0.237452	0.555253	-1.2678	0	-1.22541	0.0847785
STM14_5017	STM4176	purH	bifunctional phosphoribosylaminoimidazolecarboxamide	0.372217	0.809968	1.15078	0.299104	0.813402	0.586663	-0.889437	0.689983	-0.710575	0.679252	-0.697875	0.367382
STM14_5027	STM4181	yjaB	hypothetical protein	0.633435	0.459166	0.88463	0.179693	0.518294	0.299419	0.390763	0.174336	-1.34577	0.268431	-1.36287	0.733327
STM14_5029	STM4183	aceB	malate synthase	-0.345613	0.845994	-0.392762	0.772368	-0.891174	0	-0.377436	0.432761	1.70751	0.110351	0.00361861	0.302187
STM14_5030	STM4184	aceA	isocitrate lyase	-0.693716	0.865348	-0.518164	0.716876	-1.09366	0.432149	0.240712	0.224381	1.52249	0.0769907	0.266677	0.085469
STM14_5034	STM4187	iclR	transcriptional repressor IclR	0.177639	0.995429	0.32722	0.14389	0.245343	0.337396	-1.25387	0.882142	0.319732	0.795485	0.39858	1.50457
STM14_5035	STM4188.S	metH	B12-dependent methionine synthase	-0.56849	0.239282	-0.490056	0.0873713	-0.0729772	0.162635	-0.845195	1.33991	1.13644	0.0933681	1.22393	0.2217
STM14_5037	STM4190	pepE	peptidase E	0.288941	0.198054	0.125461	0.383797	-0.0388702	0.416681	1.3711	0.139198	-1.58063	0.520767	-0.268442	0.557998
STM14_5040	STM4193	yjbC	23S rRNA pseudouridine synthase F	-0.099709	0.796634	-0.291679	0.597159	0.356982	1.53511	-0.589959	1.29646	0.457251	0.981152	0.429162	0.4463
STM14_5074	STM4220	lysC	aspartate kinase III	0.672212	0.492513	0.721269	0.492593	1.00927	0.572248	-0.109801	0.875369	-1.17391	0	-1.17391	0
STM14_5075	STM4221	pgi	glucose-6-phosphate isomerase	-0.735007	0.432255	-0.151372	0.26776	-1.0161	0.477555	1.72082	0.261729	0.076103	0.678299	-0.349721	0.439757
STM14_5085	STM4229	malE	maltose ABC transporter periplasmic protein	0.412204	0.0799392	0.556104	0.102718	0.772454	0.0626099	0.705068	0.175767	-1.71422	0.582187	-0.711187	0.620602
STM14_5086	STM4230	malK	maltose/maltodextrin transporter ATP-binding protein	0.472154	0.203623	0.5449	0.0957445	0.767429	0.0488369	0.621255	0.225911	-1.74031	0.570867	-0.614428	0.678795
STM14_5089	STM4232	malM	maltose regulon periplasmic protein	0.561543	0.0777036	0.685386	0.0835379	0.715006	0.0451616	0.607143	0.104329	-1.64288	0.308953	-1.03179	0.570735
STM14_5090	STM4233	ubiC	chorismate pyruvate lyase	1.01385	0.511019	0.572385	0.476605	0.603254	0.66754	-0.160076	0.360277	-0.67537	0.51207	-1.72944	0.522351
STM14_5092	STM4235	plsB	glycerol-3-phosphate acyltransferase	-0.362612	0.483901	-0.248473	0.560765	0.556418	0.299172	-1.48255	0.280465	0.924403	0.291114	1.19743	0.491085
STM14_5094	STM4237	lexA	LexA repressor	0.551815	0.494112	-0.045611	0.904762	-0.188207	1.32216	-0.823289	1.47831	0.174864	0.581759	0.401537	0.561645
STM14_5097	STM4240	yjbJ	putative stress-response protein	1.01077	0.353166	0.993643	0.365316	0.0850727	0.389261	-0.218779	0.270152	-0.611557	0.263174	-1.8462	0.313823
STM14_5100	STM4243	yjbN	tRNA-dihydrouridine synthase A	-0.0996463	0.326727	-0.490881	0.57533	0.0241289	0.553289	-1.21265	0.584085	1.09545	0.729748	1.03747	0.750155
STM14_5103	STM4245	qor	quinone oxidoreductase, NADPH-dependent; similar to Escherichia coli quinone oxidoreductase (AAC77021.1); NADPH-dependent	0.610782	0.162812	0.672948	0.161597	0.354141	0.174326	0.794464	0.210827	-1.0525	0.148305	-1.89268	0.176846
STM14_5104	STM4246	dnaB	replicative DNA helicase	-0.674596	0.74421	-0.0886835	0.704008	0.380343	0.158777	0.429634	1.95844	-0.152226	0.403299	0.348464	0.446333
STM14_5105	STM4247	alr	alanine racemase	0.243516	1.96943	-0.416136	0.499043	-0.320229	0.507745	0.205385	0.716618	0.0378244	0.739669	0.214346	0.823493
STM14_5106	STM4248	tyrB	aromatic amino acid aminotransferase	0.784191	0.281199	0.830705	0.240595	1.00109	0.174803	-0.495573	0.637396	-1.27186	0.653699	-0.77228	0.466049
STM14_5107	STM4249	aphA	acid phosphatase/phosphotransferase	0.58651	0.472	1.0114	0.396877	1.11103	0.356387	-0.594149	0.325217	-1.26174	0.253316	-0.724056	0.566198
STM14_5109	STM4251	yjbR	putative cytoplasmic protein	0.935935	0.215804	0.0637669	1.19902	0.0144115	1.02836	0.352273	0.264964	-0.684792	0.871524	-1.01519	1.04814
STM14_5112	STM4254	uvrA	excinuclease ABC subunit A	-0.901599	0.825662	-0.340655	0.288481	0.194021	0.324711	-0.856547	0.249504	1.2455	0.463392	1.08592	0.664145
STM14_5114	STM4256	ssb	single-strand DNA-binding protein	0.256911	0.3483	0.232997	1.21143	0.789754	0.545858	-0.727019	0.917822	0.0680003	1.18534	-0.536089	1.05821
STM14_5117	STM4257		hypothetical protein	1.36092	0.316672	0.837716	0.610503	0.222978	0.488482	-0.880235	1.21619e-16	-0.880235	1.21619e-16	-0.880235	0
STM14_5118	STM4258		putative methyl-accepting chemotaxis protein	1.08591	0.0864018	0.888844	0.221455	0.729911	0.0548197	-0.73266	0.746026	-1.03722	2.43238e-16	-1.03722	0
STM14_5119	STM4259		putative ABC exporter outer membrane component	1.50705	0.185175	0.794858	0.60895	-0.0670994	0.158072	-0.846442	1.21619e-16	-0.846442	1.21619e-16	-0.846442	0
STM14_5121	STM4261		putative inner membrane protein	1.0721	0.0692283	0.948413	0.160274	0.890547	0.0422207	-0.980328	0	-0.980328	0	-0.980328	0
STM14_5122	STM4262		putative ABC-type bacteriocin/lantibiotic exporter	1.24777	0.177537	0.877655	0.357611	0.618135	0.273068	-0.951567	0	-0.951567	0	-0.951567	0
STM14_5141	STM4275	acs	acetyl-CoA synthetase	-0.1133	0.801355	0.618814	1.36847	0.559303	0.320851	-1.25121	0.333147	0.724607	0.155941	-0.52767	0.228865
STM14_5155	STM4285	fdhF	formate dehydrogenase	-0.983829	0	-0.983829	0	-0.983829	0	0.944379	0.0245187	0.99806	0.034329	1.02166	0.0215873
STM14_5158	STM4288	phnB	hypothetical protein	0.296998	1.1477	0.571064	0.955312	-0.226322	0.693325	0.686731	0.36168	-0.665778	0.966554	-1.1072	0
STM14_5161	STM4290	proP	proline/glycine betaine transporter	1.15311	0.585477	0.665563	0.25335	-0.34802	0.204912	0.194786	0.245669	-0.717477	0.743846	-1.59595	0.618079
STM14_5163	STM4291	basS	sensor protein BasS/PmrB	0.987473	0.571687	0.115751	0.723981	0.486194	0.369062	-0.614124	0.920308	-0.705308	1.38424	-0.161883	0.312044
STM14_5164	STM4292	basR	DNA-binding transcriptional regulator BasR	0.843012	0.164777	0.71873	0.367688	0.367517	0.183542	0.506742	0.260411	-1.5508	0.305963	-1.14404	0.238309
STM14_5166	STM4294	yjdE	arginine:agmatin antiporter	-0.472326	6.08094e-17	-0.472326	6.08094e-17	-0.472326	0	2.04675	0.113665	-0.472326	6.08094e-17	-0.472326	0
STM14_5169	STM4296	adi	catabolic arginine decarboxylase	-0.8433	1.21619e-16	-0.8433	1.21619e-16	-0.8433	0	1.7105	0.0658514	0.208765	0.345316	0.4943	0.264519
STM14_5171	STM4298	melA	alpha-galactosidase	0.972917	0.128916	0.981968	0.13648	0.865121	0.218797	-0.712583	0.502518	-1.09143	2.43238e-16	-1.09143	0
STM14_5173	STM4300	fumB	fumarase B	-0.884992	0.28676	-0.758816	0.150064	-0.563584	0.242478	1.61127	0.689508	-0.0364565	0.371642	0.667079	0.384075
STM14_5174	STM4301	dcuB	anaerobic C4-dicarboxylate transporter	-1.24825	0.589044	-0.131878	0.393746	-0.141981	0.640884	1.18865	1.12778	0.127117	0.55788	0.238514	0.579258
STM14_5178	STM4305.S		putative anaerobic dimethylsulfoxide reductase subunit A	-0.329113	0.548677	-0.518882	0.507063	-0.315626	0.579909	1.81375	0.159551	-0.5819	0.409734	-0.260162	0.713958
STM14_5188	STM4315		putative DNA-binding protein	1.10024	0.226705	0.80801	0.917964	0.741326	0.234058	-0.900926	0	-0.900926	0	-0.900926	0
STM14_5193	STM4319	phoN	non-specific acid phosphatase	1.20907	0.160369	0.77667	0.424635	0.45866	0.25336	-0.203782	0.112292	-1.18687	0.283491	-1.3513	0.158456
STM14_5198	STM4322	yjdC	putative transcriptional regulator	0.881034	0.320562	0.867652	0.197808	0.681894	0.156966	-0.122075	0.273654	-1.05022	0.217004	-1.54648	0.875406
STM14_5201	STM4325	dcuA	anaerobic C4-dicarboxylate transporter	0.184136	0.460997	0.23091	0.341949	0.14094	0.359277	1.07073	0.327467	-1.41182	1.2982	-0.251864	0.32041
STM14_5202	STM4326	aspA	aspartate ammonia-lyase	-0.302415	0.217543	0.0344205	0.154994	-0.0698927	0.200603	1.73548	0.172365	-1.31741	0.321669	-0.155219	0.483133
STM14_5206	STM4329	groES	co-chaperonin GroES	0.482163	0.329558	1.13929	0.493955	1.01137	0.473577	-0.548066	0.25869	-1.10966	0.621199	-0.956973	0.239639
STM14_5207	STM4330	groEL	chaperonin GroEL	0.667812	0.155068	1.01608	0.319306	0.826185	0.299189	-0.0924708	0.308145	-1.49914	0.221157	-0.964613	0.417847
STM14_5209	STM4331	yjeI	putative outer membrane lipoprotein	0.379458	0.360518	0.587667	0.72749	0.41463	0.659525	0.775449	0.293215	-1.51227	0.662516	-0.760091	0.412387
STM14_5214	STM4334	efp	elongation factor P	-1.04855	0.292539	-0.840643	0.104374	-0.496461	0.206256	-0.00880885	0.140801	1.25539	0.304449	1.46038	0.0762456
STM14_5221	STM4341	frdC	fumarate reductase subunit C	0.420104	0.162828	0.495099	0.183478	-0.0944607	0.537383	1.13303	0.962732	-1.36526	0.149444	-0.93	0.242011
STM14_5222	STM4342	frdB	fumarate reductase iron-sulfur subunit	0.438048	0.17712	0.516178	0.141786	0.159844	0.129211	1.20184	0.214431	-1.5022	0.157647	-1.14065	0.158943
STM14_5223	STM4343	frdA	fumarate reductase flavoprotein subunit	0.0605898	0.377476	0.630511	0.449284	0.132171	0.377645	1.16199	0.413163	-1.43006	0.532255	-0.766721	0.678234
STM14_5224	STM4344	yjeA	lysyl-tRNA synthetase	-0.970205	0.372161	-1.08293	0.306655	-0.355114	0.200072	0.257392	0.082864	1.11947	0.441037	1.36952	0.184916
STM14_5229	STM4348	psd	phosphatidylserine decarboxylase	0.669263	0.535974	1.01567	0.36301	0.691786	0.214153	-1.61102	0.36552	-0.395288	0.34749	-0.209724	0.0780407
STM14_5230	STM4349	yjeQ	ribosome-associated GTPase	-0.354406	0.635913	-0.981209	0.718468	-0.208979	0.687252	-0.485507	0.549707	1.39738	0.350403	0.844594	0.235754
STM14_5231	STM4350	orn	oligoribonuclease	0.508673	0.243212	0.266187	0.399861	0.0664888	0.194672	0.551647	0.896659	-0.955018	1.67057	-0.623724	0.567854
STM14_5232	STM4351		putative arginine-binding periplasmic protein	0.36634	1.13324	0.187749	1.24873	-0.533996	0.720376	0.191342	0.948825	-0.233647	1.08681	-0.23368	0.794848
STM14_5238	STM4357	yjeE	putative ATPase	0.612056	0.509639	0.643379	0.640038	0.386966	0.721071	-1.02684	0.898972	0.258102	0.629711	-1.11701	1.00376
STM14_5242	STM4361	hfq	RNA-binding protein Hfq	-1.14944	0.70795	-1.0304	0.457755	0.101109	0.298942	0.461594	0.241604	0.938705	0.492183	1.0682	0.262674
STM14_5243	STM4362	hflX	putative GTPase HflX	0.744596	0.504872	0.492292	0.590973	0.654067	0.19442	-0.0245433	0.466332	-1.30227	0.824989	-0.519175	1.36948
STM14_5244	STM4363	hflK	FtsH protease regulator HflK	0.94946	0.181166	1.10583	0.120432	0.763056	0.0986392	-0.773882	0.199043	-1.01692	0.171666	-1.15979	0.212259
STM14_5245	STM4364	hflC	FtsH protease regulator HflC	1.07159	0.0993869	0.961613	0.154362	0.603238	0.232109	-0.342771	0.145063	-1.23729	0.172373	-1.28296	0.126819
STM14_5248	STM4366	purA	adenylosuccinate synthetase	-0.917266	0.213585	-0.896575	0.168755	-0.523301	0.28118	-0.100154	0.183861	1.25723	0.293776	1.50844	0.244581
STM14_5249	STM4367	yjeB	transcriptional repressor NsrR	-0.82928	0.177916	-0.450279	0.411109	-0.454013	0.521162	-0.227871	0.762319	1.43797	0.617053	0.558202	1.18894
STM14_5250	STM4368	vacB	exoribonuclease R	-0.327757	0.544511	0.412164	0.371132	-0.420132	0.645527	0.508571	0.521018	0.916199	0.635626	-1.84363	0.74098
STM14_5251	STM4369	yjfH	23S rRNA (guanosine-2'-O-)-methyltransferase	0.665817	0.322445	-0.420798	0.989694	0.168756	1.12463	-0.83396	0.786019	0.385635	0.998292	0.136204	1.25706
STM14_5263	STM4381	yjfQ	transcriptional repressor UlaR	-0.0291968	0.581174	0.0881837	0.8803	-0.338574	1.26147	-0.795111	0.908554	1.01323	0.603056	-0.0770817	1.1874
STM14_5275	STM4391	rpsF	30S ribosomal protein S6	-0.934261	0.120686	-0.765737	0.0812334	-0.41551	0.0777281	-0.382711	0.122901	1.56743	0.11	1.18843	0.0912264
STM14_5277	STM4393	rpsR	30S ribosomal protein S18	-0.942346	0.105649	-0.742234	0.149033	-0.434194	0.160814	-0.387307	0.150991	1.49315	0.175914	1.30229	0.112877
STM14_5278	STM4394	rplI	50S ribosomal protein L9	-1.02068	0.113333	-0.754247	0.0954125	-0.427878	0.117751	-0.274339	0.0899254	1.50741	0.163763	1.24066	0.108841
STM14_5281	STM4397	fklB	peptidyl-prolyl cis-trans isomerase	-1.25134	0.559228	-0.569614	0.445406	-0.371932	0.792088	1.16744	0.444967	0.456569	0.463399	0.667347	0.681588
STM14_5282	STM4398	cycA	D-alanine/D-serine/glycine permease	0.0448251	0.980441	0.189792	1.27465	0.448829	1.08933	-1.17782	0	0.589379	0.316901	0.0819079	0.920024
STM14_5287	STM4403	cpdB	bifunctional 2',3'-cyclic nucleotide 2'-phosphodiesterase/3'-nucleotidase periplasmic precursor protein; periplasmic enzyme; functions during ribonucleic acid degradation; 2',3'-cyclic nucleotides are first converted to 3'-nucleotide and then cleaved to yield a ribonucleotide and a phosphate	0.496051	0.183897	0.687947	0.140059	0.817759	0.19282	0.499301	0.171875	-1.72067	0.603608	-0.761702	0.163409
STM14_5289	STM4404	cysQ	PAPS (adenosine 3'-phosphate 5'-phosphosulfate) 3'(2'	0.975881	0.292493	0.601575	0.592966	0.235121	0.364274	0.346358	0.426027	-1.06383	0.593422	-1.5251	0.525172
STM14_5293	STM4407	ytfL	putative hemolysin-like protein	-0.676911	0.308965	-0.21529	0.24963	-0.228005	0.430738	-1.07925	0.624995	1.48792	0.308374	0.953306	0.16671
STM14_5294	STM4408	msrA	methionine sulfoxide reductase A	0.920836	0.184504	0.930482	0.212275	0.774673	0.396913	-0.501087	0.229309	-1.01755	0.584731	-1.2737	0.650216
STM14_5297	STM4410	ytfN	putative periplasmic protein	0.422122	0.529779	0.987836	0.551768	0.758778	0.316232	-0.52112	0.812193	-0.420228	0.895991	-1.46169	0
STM14_5298	STM4411	ytfP	putative cytoplasmic protein	0.943243	0.172326	0.674433	0.307977	0.811297	0.226189	-0.234956	0.298619	-0.998968	0.427379	-1.38692	1.17634
STM14_5301	STM4414	ppa	inorganic pyrophosphatase	-1.45554	0.40667	-0.6255	0.546088	-0.0511115	0.475968	0.445556	0.304582	0.857639	0.357643	1.21788	0.312013
STM14_5302	STM4415	fbp	fructose-1,6-bisphosphatase; catalyzes the formation of D-fructose 6-phosphate from fructose-1,6-bisphosphate	0.686541	0.0861233	0.754297	0.124603	0.714586	0.107895	0.486602	0.10663	-1.50682	0.14087	-1.34551	0.203767
STM14_5304	STM4416	mpl	UDP-N-acetylmuramate/L-alanyl-gamma-D-glutamyl- meso-d	0.479764	0.377058	-0.851478	1.2262	0.806819	0.832237	-0.567174	0.587651	-0.330224	0.729231	1.09685	0.438251
STM14_5307	STM4417		putative transcriptional regulator	-0.381197	0.22849	-0.422275	0.433976	-0.468055	0.584161	-0.988604	0.6059	1.53372	0.425769	0.855582	0.320181
STM14_5328	STM4437	yjgA	hypothetical protein	-0.453009	0.503402	-0.6992	0.733787	-0.679498	0.333348	-0.437596	0.855692	1.26167	0.360736	1.1717	0.253547
STM14_5329	STM4438	pmbA	peptidase PmbA	0.416113	0.859135	0.797725	0.385739	0.88653	0.23867	-0.965704	0.654633	-0.588914	1.09513	-0.37536	0.819445
STM14_5330	STM4439	cybC	cytochrome b562	0.954339	0.0915445	0.959408	0.0851421	0.741799	0.0990431	-0.655348	0.371029	-1.14455	0.709736	-0.912573	0.492974
STM14_5343	STM4452	nrdD	anaerobic ribonucleoside triphosphate reductase	-0.761669	0.432831	-0.921	0.330736	-0.659411	0.527088	1.47425	0.369374	0.198394	0.520102	0.674448	0.643537
STM14_5349	STM4456	mgtA	magnesium-transporting ATPase MgtA	-0.933099	0	-0.933099	0	-0.933099	0	0.380482	0.172217	1.26747	0.106745	1.26047	0.021403
STM14_5351	STM4458	yjgF	putative translation initiation inhibitor	0.575164	0.225519	0.82357	0.142205	0.606558	0.063109	0.542769	0.101639	-1.53819	0.439368	-1.21153	0.291356
STM14_5353	STM4460	pyrB	aspartate carbamoyltransferase catalytic subunit	0.479285	0.246274	0.12018	0.768829	0.332547	0.270425	1.23559	0.187277	-1.16203	0.441016	-1.34208	0
STM14_5358	STM4465		ornithine carbamoyltransferase	0.142229	0.229576	-0.376638	0.600234	-0.579864	0.187001	1.83887	0.32275	-0.653084	0.194511	-0.847204	0.167179
STM14_5360	STM4466		carbamate kinase	0.414789	0.189596	0.0188873	0.397808	-0.780354	0.331304	1.66043	0.265304	-0.893822	0.273249	-1.02007	0.0459334
STM14_5361	STM4467		arginine deiminase	0.238894	0.193206	-0.152441	0.523676	-0.418151	0.124251	1.75103	0.305623	-1.04665	0.284355	-0.768108	0.0677104
STM14_5365	STM4470	yjgD	hypothetical protein	0.622965	1.64592	-0.539719	0.35089	0.350638	1.24044	0.00925668	0.658025	-0.345031	0.699891	0.0281552	0.879913
STM14_5371	STM4475	valS	valyl-tRNA synthetase	-0.851677	0.169356	-0.693164	0.161035	-0.374299	0.182327	-0.587099	0.163932	1.43696	0.141283	1.41677	0.192747
STM14_5373	STM4477	pepA	leucyl aminopeptidase	0.755145	0.826411	0.662888	0.624754	0.984448	0.577445	-1.20292	0.454833	-0.584598	0.603196	-0.430224	0.35223
STM14_5375	STM4479	yjgP	putative permease	0.984928	0.515944	0.703625	0.632141	-0.114892	1.1983	-0.881437	0.751429	-0.698792	0.47926	-0.0475946	0.991159
STM14_5376	STM4480	yjgQ	putative permease	-0.0644881	0.315983	-0.122461	0.50693	-0.204365	0.825462	-1.23168	0.501109	0.54485	1.00696	1.51504	0.408051
STM14_5383	STM4486	yjgB	putative alcohol dehydrogenase	0.653482	0.407117	0.864697	0.416588	0.483484	0.322833	-0.156374	0.729489	-0.37272	0.252213	-1.96711	0.723473
STM14_5387	STM4490		putative restriction endonuclease	0.750863	0.0316408	0.784739	0.0756242	0.63725	0.203834	0.445373	0.0493691	-1.40811	0.0616521	-1.49655	0.145072
STM14_5388	STM4491		putative ATP-dependent Lon protease	0.942647	0.23762	0.685174	0.27771	-0.000790589	0.183286	0.680575	0.160878	-1.38472	0	-1.38472	0
STM14_5391	STM4494		putative ABC-type sugar/spermidine/putrescine transport s	0.537471	1.04737	-0.468523	0.835063	0.31541	1.30005	1.06984	0.134571	-0.809436	0	-0.809436	0
STM14_5392	STM4495		putative type II restriction enzyme methylase subunit	0.0792309	0.149623	-0.180661	0.918477	0.255114	0.611874	1.1472	0.837739	-0.980922	1.0108	-0.352386	0.869693
STM14_5393	STM4496		putative DNA repair ATPase	-0.483009	1.02969	-0.918482	0.162845	0.0212792	0.643619	1.32686	0.629281	-0.345324	0.725881	0.608651	0.402063
STM14_5395	STM4498		putative inner membrane protein	0.144278	0.922858	0.0955482	0.860021	1.16604	0.529927	0.072284	0.491818	-0.765816	0.68564	-0.485483	1.6862
STM14_5398	STM4499	yeeN	hypothetical protein	-1.03313	0.117483	-0.96378	0.108809	-0.784815	0.0822819	0.489589	0.0467182	1.2649	0.118893	1.14845	0.0708513
STM14_5400	STM4500	yjhP	putative SAM-dependent methyltransferase	0.158451	0.869503	0.751713	0.368591	1.31768	0.544895	-0.552178	0.763846	-0.94146	0.574436	-0.442465	0.942669
STM14_5404	STM4503		putative inner membrane protein	0.899669	0.240312	0.806186	0.120863	0.976829	0.0242352	-0.179356	0.399446	-1.30663	2.43238e-16	-1.30663	0
STM14_5419	STM4512	iadA	isoaspartyl dipeptidase	0.688595	0.0305289	0.658761	0.083506	0.2491	0.0437835	0.867013	0.0354796	-1.43819	0.143962	-1.41337	0.280931
STM14_5430	STM4519		putative NAD-dependent aldehyde dehydrogenase	0.743572	0.272329	0.97539	0.432787	0.0953273	0.204285	-0.0910582	0.316067	-0.22748	0.210365	-2.19596	0.21246
STM14_5437	STM4525	hsdM	DNA methylase M	-0.669461	0.873606	-0.99175	0.158703	-0.287188	0.401053	0.0884947	0.611677	0.722921	0.619429	1.56188	0.555416
STM14_5443	STM4530	yjiA	putative GTP-binding protein YjiA	0.665656	0.196119	0.749079	0.310353	0.597381	0.100874	0.0848107	0.236276	-1.63521	0.604076	-0.393884	1.1593
STM14_5445	STM4532	yjiY	putative carbon starvation protein	1.01747	0.193655	1.03363	0.0995428	0.700813	0.301748	-1.02688	0	-0.806839	0.538996	-1.02688	0
STM14_5446	STM4533	tsr	methyl-accepting chemotaxis protein I	-0.82751	0.0914207	-0.73802	0.138349	-0.584574	0.154245	-0.436605	0.0971119	1.34574	0.0874096	1.56916	0.185508
STM14_5454	STM4540.S		putative glucosamine-fructose-6-phosphate aminotransferas	0.754967	0.263592	0.85625	0.382351	0.404328	0.32348	0.422348	0.440233	-1.38187	0	-1.38187	0
STM14_5456	STM4541	mdoB	phosphoglycerol transferase I	0.110485	0.174309	0.09278	0.240648	0.110519	0.201952	-1.70786	0.94539	0.829776	0.378267	0.901716	0.254198
STM14_5465	STM4549		putative cytoplasmic protein	0.553369	0.11102	0.603328	0.290131	0.515807	0.252108	0.773342	0.121489	-1.48185	0.558461	-1.18809	0.631976
STM14_5473	STM4556	rsmC	16S ribosomal RNA m2G1207 methyltransferase	-0.91029	0.307588	-0.838939	0.329065	-0.490304	0.217787	-0.209975	0.185794	1.41934	0.248642	1.30011	0.175608
STM14_5478	STM4560	prfC	peptide chain release factor 3	-0.856908	0.115331	-0.849719	0.219826	-0.544428	0.17604	-0.278229	0.180315	1.48726	0.147763	1.29082	0.0298295
STM14_5480	STM4561	osmY	periplasmic protein	0.866423	0.169922	0.876564	0.198932	0.193278	0.197266	0.391676	0.148109	-1.03219	0.192464	-1.84699	0.0893645
STM14_5485	STM4566	yjjI	hypothetical protein	-0.353378	0.33309	-0.44467	0.313539	-0.561899	0.618571	1.6187	0.151651	-0.675136	1.07773	0.34362	0.502128
STM14_5487	STM4567	deoC	deoxyribose-phosphate aldolase	-0.426688	0.173868	-0.500264	0.178364	-0.769889	0.119777	1.97631	0.120671	-0.541689	0.242152	0.00838471	0.200143
STM14_5488	STM4568	deoA	thymidine phosphorylase	0.0226864	0.297	0.0323161	0.208078	-0.428846	0.323005	1.72925	0.108216	-1.08376	0.584547	-0.621879	0.571986
STM14_5489	STM4569	deoB	phosphopentomutase	-0.945352	0.396978	-0.673292	0.29738	-1.09163	0.279715	0.907339	0.337348	1.03689	0.479351	0.603253	0.841118
STM14_5490	STM4570	deoD	purine nucleoside phosphorylase	-1.06735	0.280141	-0.941098	0.145559	-0.572494	0.210318	0.639326	0.187141	0.793245	0.46415	1.43631	0.626216
STM14_5497	STM4576	lplA	lipoate-protein ligase A	0.54245	0.869948	0.292666	0.664511	0.583795	0.738783	0.174335	0.147017	-1.24038	1.34849	-0.237398	0.544272
STM14_5499	STM4578	serB	phosphoserine phosphatase	-0.221017	0.998375	-0.340577	0.809792	0.347556	0.607556	-1.13986	0.436022	0.97704	0.387564	0.739071	0.957065
STM14_5501	STM4580.S	nadR	nicotinamide-nucleotide adenylyltransferase	0.714419	0.192005	0.779528	0.207925	0.710985	0.141644	0.00782555	0.23687	-1.43564	1.03	-0.810189	0.640722
STM14_5502	STM4581	yjjK	putative ABC transporter ATP-binding protein	-0.476403	0.411402	0.525987	0.16088	0.396862	0.638637	-1.61687	0.072993	0.708649	0.465415	0.891087	0.849423
STM14_5503	STM4582	slt	lytic murein transglycosylase	0.39954	0.260314	0.63509	0.171414	0.729248	0.114528	-0.387857	0.611876	-0.894377	1.06532	-0.35784	1.93298
STM14_5506	STM4585	gpmB	phosphoglycerate mutase	-0.166764	0.196539	-0.531702	0.312821	0.0548896	0.314497	-1.31523	0.415033	1.29107	0.425646	1.02905	0.766504
STM14_5507	STM4586	rob	transcriptional regulator	0.62156	0.671812	0.882608	0.307307	0.794128	0.175505	-0.0929006	0.270777	-1.01769	0.731905	-1.38449	0.749651
STM14_5508	STM4587	creA	hypothetical protein	0.276596	0.540553	0.310028	0.201231	0.384331	0.38041	-1.56102	0.932842	0.321505	0.934301	0.595009	0.796485
STM14_5519	STM4598	arcA	two-component response regulator	-0.801574	0.260225	-0.669487	0.356301	-0.196744	0.157077	-0.65983	0.27278	1.31712	0.560357	1.4174	0.291085
ORF00259			lipoprotein NlpE (Copper homeostasis protein cutF)	0.636427	0.3565	0.801148	0.446969	0.407372	0.494167	0.397584	0.494042	-1.02347	0.674308	-1.62491	0.364888
ORF00816			urocanate hydratase	0.840143	0.290016	0.672195	0.986752	0.855974	0.262822	-1.21381	0	-0.0599683	0.41761	-1.21381	0
ORF01131			bifunctional protein PutA	0.892329	0.170222	1.03297	0.215997	0.95704	0.0415469	-1.17335	0.198941	-0.813575	0.259586	-0.864606	0.0737459
ORF01772			putative cytoplasmic protein	1.05971	0.142302	0.928814	0.306401	0.575075	0.196641	-0.387492	0.632294	-1.19065	0	-1.19065	0
ORF01824			Sua5/YciO/YrdC/YwlC family protein	0.479336	0.777625	0.401012	0.615592	-0.0916094	0.520439	0.98542	0.663184	-0.965021	0.571398	-1.25951	0.658593
PNNLC1368_1:795109-795576			phage protein	0.549904	0.0507542	0.192987	0.197531	0.0930246	0.492541	0.729429	0.984793	-0.56367	1.38306	-1.456	0
STM14_1084		ftsK	DNA translocase FtsK	-0.624414	0.736969	-0.472724	0.630123	-0.137012	0.577939	-0.925281	1.21619e-16	1.27706	0.126958	1.25505	0.28193
STM14_1428			hypothetical protein	0.380098	0.148397	0.310537	0.216272	0.760293	0.280483	0.976839	0.408111	-1.66212	0.31854	-0.76832	0.468973
STM14_2476			hypothetical protein	1.04243	0.325707	0.780913	0.232313	0.887398	0.242964	-0.355697	0.365779	-1.23555	0	-1.23555	0
STM14_3211			hypothetical protein	0.282146	0.144433	0.229528	0.101153	-0.0989686	0.165532	1.55601	0.0878429	-1.31958	0.281117	-1.0232	0.333304
STM14_3218			chromosome partitioning ATPase	0.483697	0.184546	0.592983	0.136902	0.635578	0.245311	0.563314	0.155884	-1.62077	1.01574	-0.664413	0.48814
STM14_3219			hypothetical protein	0.746609	0.255797	0.654568	0.248776	-0.139508	0.329921	0.902901	0.135194	-1.24869	0.337366	-1.44358	0.516676
