# Supplementary material for: Multicopy Single-Stranded DNA Directs Intestinal Colonization of Enteric Pathogens
Source: PLoS Genet. 2015 Sep 14;11(9):e1005472. doi: 10.1371/journal.pgen.1005472 (PMC4569332; doi:10.1371/journal.pgen.1005472)
Supplement: S3 Table — (XLSX) [file pgen.1005472.s007.xlsx]

## Sheet: Sheet1
Primer	Sequence	Use
retronrevHindIII	GTCGGAAGCTTTGATTTAAACGTTATGTATTTTTGATTTGTCTTCCGTTG	cloning msrmsd into pWSK29
retronforNotI	GTCGCGGCCGCTGGATAGAGAAATACCTG	cloning msrmsd into pWSK29
msdA	TTGTCGAGCGTTTCGCCAGACACTAACTTATTGAGTACTTGTGCAGGCTGGAGCTGCTTC	∆msd mutant construction
msdB	TGTTTTTTGCTCGGTTTTTACTCTTTACTAGAGGAGGCGCCATATGAATATCCTCCTTAG	∆msd mutant construction
STM4343KOfwd	GAGGAATGTCGTGCAAACCTTTCAAGCCGATCTTGCCATTGTGCACCGTGGAGCTGCTTC	∆STM4343 mutant construction
STM4343KOrev	GTTTTTCATCTCAGCCATTGCCCTTCTCCTTCTTATCGGCCATATGAATATCCTCCTTAG	∆STM4343 mutant construction
E2348C_3890revKO	GACGCTTTTCTTACCATACCAGCATTCGCTTTACACCCATATGAATATCCTCCTTAG	∆E2348_3890 mutant construction
E2348C_3890fwdKO	GGAGAGTGGAATGGATGCTACCCGGATAACCCTTCTGGCGGTGCAGGCTGGAGCTGCTTC	∆E2348_3890 mutant construction
STM2530KOfwd	CATAAAAACGTGAGAATGGGTTTTTATTTGACGAGTCGGATCATGGTGCAGGCTGGAGCTGCTTC	∆STM2530 mutant construction
STM2530KOrev	AATGTGTAAACTGACTCATGCTTTAGCCACCTCCACCAGCATGGTCATATGAATATCCTCCTTAG	∆STM2530 mutant construction
2EPECRT5EcoRI	CTGATGAATTCCTTGAAGAGAAGCCGGAAATG	cloning E2348_3890 into pWSK29
EPECRT3HindIII	CTGATAAGCTTGCTGTTCGAGCGTATTGAAG	cloning E2348_3890 into pWSK29
